# Supplementary material for: Low SARS-CoV-2 seroprevalence in blood donors in the early COVID-19 epidemic in the Netherlands
Source: Nat Commun. 2020 Nov 12;11:5744. doi: 10.1038/s41467-020-19481-7 (PMC7665189; doi:10.1038/s41467-020-19481-7)
Supplement: Supplementary file 3 — Source Data [file 41467_2020_19481_MOESM3_ESM.xls]

## Sheet: Regular donors - Apr 2020
Sample no.	OD/CO (range)	Result	Age (range)	Sex	Municipal Health Region
1	>15	Positive	18-25	F	GGD Gelderland-Zuid
2	>15	Positive	18-25	M	GGD Gelderland-Zuid
3	>15	Positive	18-25	M	GGD Haaglanden
4	>15	Positive	18-25	F	GGD HartvoorBrabant
5	>15	Positive	18-25	M	GGD HollandsMidden
6	>15	Positive	18-25	F	GGD HollandsMidden
7	>15	Positive	18-25	F	GGD NoordenMiddenLimburg
8	>15	Positive	18-25	F	GGD Regio Twente
9	>15	Positive	18-25	F	GGD Regio Utrecht
10	>15	Positive	18-25	F	GGD Regio Utrecht
11	>15	Positive	18-25	F	GGD Regio Utrecht
12	>15	Positive	18-25	F	GGD West-Brabant
13	11-12	Positive	18-25	M	GGD HollandsMidden
14	11-12	Positive	18-25	F	GGD NoordenMiddenLimburg
15	1-2	Positive	18-25	F	GGD HartvoorBrabant
16	1-2	Positive	18-25	M	GGD Regio Twente
17	1-2	Positive	18-25	F	GGD ZuidHolland-Zuid
18	1-2	Positive	18-25	F	GGD ZuidLimburg
19	12-13	Positive	18-25	M	GGD Brabant-ZuidOost
20	12-13	Positive	18-25	F	GGD HollandsMidden
21	13-14	Positive	18-25	M	GGD Brabant-ZuidOost
22	13-14	Positive	18-25	M	GGD IJsselland
23	13-14	Positive	18-25	F	GGD Zeeland
24	14-15	Positive	18-25	M	GGD Haaglanden
25	14-15	Positive	18-25	F	GGD IJsselland
26	3-4	Positive	18-25	M	GGD HollandsMidden
27	4-5	Positive	18-25	F	GGD ZuidLimburg
28	7-8	Positive	18-25	F	GGD ZuidLimburg
29	9-10	Positive	18-25	F	GGD HartvoorBrabant
30	9-10	Positive	18-25	F	GGD ZuidHolland-Zuid
31	0-1	Negative	18-25	F	GGD Amsterdam
32	0-1	Negative	18-25	F	GGD Amsterdam
33	0-1	Negative	18-25	F	GGD Amsterdam
34	0-1	Negative	18-25	F	GGD Amsterdam
35	0-1	Negative	18-25	F	GGD Amsterdam
36	0-1	Negative	18-25	F	GGD Amsterdam
37	0-1	Negative	18-25	F	GGD Amsterdam
38	0-1	Negative	18-25	F	GGD Amsterdam
39	0-1	Negative	18-25	M	GGD Amsterdam
40	0-1	Negative	18-25	M	GGD Amsterdam
41	0-1	Negative	18-25	M	GGD Amsterdam
42	0-1	Negative	18-25	M	GGD Amsterdam
43	0-1	Negative	18-25	F	GGD Amsterdam
44	0-1	Negative	18-25	F	GGD Amsterdam
45	0-1	Negative	18-25	F	GGD Amsterdam
46	0-1	Negative	18-25	F	GGD Amsterdam
47	0-1	Negative	18-25	F	GGD Amsterdam
48	0-1	Negative	18-25	F	GGD Amsterdam
49	0-1	Negative	18-25	F	GGD Amsterdam
50	0-1	Negative	18-25	M	GGD Amsterdam
51	0-1	Negative	18-25	F	GGD Amsterdam
52	0-1	Negative	18-25	F	GGD Amsterdam
53	0-1	Negative	18-25	M	GGD Amsterdam
54	0-1	Negative	18-25	M	GGD Amsterdam
55	0-1	Negative	18-25	F	GGD Amsterdam
56	0-1	Negative	18-25	F	GGD Amsterdam
57	0-1	Negative	18-25	F	GGD Amsterdam
58	0-1	Negative	18-25	F	GGD Amsterdam
59	0-1	Negative	18-25	F	GGD Amsterdam
60	0-1	Negative	18-25	F	GGD Amsterdam
61	0-1	Negative	18-25	F	GGD Brabant-ZuidOost
62	0-1	Negative	18-25	F	GGD Brabant-ZuidOost
63	0-1	Negative	18-25	F	GGD Brabant-ZuidOost
64	0-1	Negative	18-25	F	GGD Brabant-ZuidOost
65	0-1	Negative	18-25	M	GGD Brabant-ZuidOost
66	0-1	Negative	18-25	M	GGD Brabant-ZuidOost
67	0-1	Negative	18-25	F	GGD Brabant-ZuidOost
68	0-1	Negative	18-25	M	GGD Drenthe
69	0-1	Negative	18-25	F	GGD Drenthe
70	0-1	Negative	18-25	F	GGD Drenthe
71	0-1	Negative	18-25	F	GGD Drenthe
72	0-1	Negative	18-25	F	GGD Drenthe
73	0-1	Negative	18-25	M	GGD Drenthe
74	0-1	Negative	18-25	F	GGD Drenthe
75	0-1	Negative	18-25	F	GGD Drenthe
76	0-1	Negative	18-25	F	GGD Drenthe
77	0-1	Negative	18-25	F	GGD Drenthe
78	0-1	Negative	18-25	F	GGD Drenthe
79	0-1	Negative	18-25	M	GGD Flevoland
80	0-1	Negative	18-25	F	GGD Flevoland
81	0-1	Negative	18-25	F	GGD Flevoland
82	0-1	Negative	18-25	F	GGD Fryslan
83	0-1	Negative	18-25	F	GGD Fryslan
84	0-1	Negative	18-25	F	GGD Fryslan
85	0-1	Negative	18-25	F	GGD Fryslan
86	0-1	Negative	18-25	F	GGD Fryslan
87	0-1	Negative	18-25	F	GGD Fryslan
88	0-1	Negative	18-25	M	GGD Fryslan
89	0-1	Negative	18-25	M	GGD Fryslan
90	0-1	Negative	18-25	F	GGD Fryslan
91	0-1	Negative	18-25	F	GGD Fryslan
92	0-1	Negative	18-25	M	GGD Fryslan
93	0-1	Negative	18-25	M	GGD Fryslan
94	0-1	Negative	18-25	F	GGD Fryslan
95	0-1	Negative	18-25	F	GGD Fryslan
96	0-1	Negative	18-25	F	GGD Fryslan
97	0-1	Negative	18-25	F	GGD Fryslan
98	0-1	Negative	18-25	F	GGD Gelderland-Zuid
99	0-1	Negative	18-25	F	GGD Gelderland-Zuid
100	0-1	Negative	18-25	F	GGD Gelderland-Zuid
101	0-1	Negative	18-25	M	GGD Gelderland-Zuid
102	0-1	Negative	18-25	M	GGD Gelderland-Zuid
103	0-1	Negative	18-25	M	GGD Gelderland-Zuid
104	0-1	Negative	18-25	M	GGD Gelderland-Zuid
105	0-1	Negative	18-25	F	GGD Gelderland-Zuid
106	0-1	Negative	18-25	F	GGD Gelderland-Zuid
107	0-1	Negative	18-25	F	GGD Gelderland-Zuid
108	0-1	Negative	18-25	F	GGD Gelderland-Zuid
109	0-1	Negative	18-25	F	GGD Gelderland-Zuid
110	0-1	Negative	18-25	M	GGD Gelderland-Zuid
111	0-1	Negative	18-25	F	GGD Gelderland-Zuid
112	0-1	Negative	18-25	F	GGD Gelderland-Zuid
113	0-1	Negative	18-25	F	GGD Gelderland-Zuid
114	0-1	Negative	18-25	F	GGD Gelderland-Zuid
115	0-1	Negative	18-25	F	GGD Gelderland-Zuid
116	0-1	Negative	18-25	M	GGD Gelderland-Zuid
117	0-1	Negative	18-25	F	GGD Gelderland-Zuid
118	0-1	Negative	18-25	M	GGD Gelderland-Zuid
119	0-1	Negative	18-25	M	GGD Gelderland-Zuid
120	0-1	Negative	18-25	F	GGD Gelderland-Zuid
121	0-1	Negative	18-25	F	GGD Gelderland-Zuid
122	0-1	Negative	18-25	F	GGD Gelderland-Zuid
123	0-1	Negative	18-25	F	GGD Gelderland-Zuid
124	0-1	Negative	18-25	M	GGD Gelderland-Zuid
125	0-1	Negative	18-25	F	GGD Gelderland-Zuid
126	0-1	Negative	18-25	M	GGD Gelderland-Zuid
127	0-1	Negative	18-25	F	GGD Gelderland-Zuid
128	0-1	Negative	18-25	F	GGD Gelderland-Zuid
129	0-1	Negative	18-25	F	GGD Gelderland-Zuid
130	0-1	Negative	18-25	M	GGD Gelderland-Zuid
131	0-1	Negative	18-25	M	GGD Gelderland-Zuid
132	0-1	Negative	18-25	M	GGD Gelderland-Zuid
133	0-1	Negative	18-25	F	GGD Gelderland-Zuid
134	0-1	Negative	18-25	F	GGD Gelderland-Zuid
135	0-1	Negative	18-25	F	GGD Gelderland-Zuid
136	0-1	Negative	18-25	F	GGD Groningen
137	0-1	Negative	18-25	F	GGD Groningen
138	0-1	Negative	18-25	F	GGD Groningen
139	0-1	Negative	18-25	F	GGD Groningen
140	0-1	Negative	18-25	M	GGD Groningen
141	0-1	Negative	18-25	F	GGD Groningen
142	0-1	Negative	18-25	M	GGD Groningen
143	0-1	Negative	18-25	F	GGD Groningen
144	0-1	Negative	18-25	F	GGD Groningen
145	0-1	Negative	18-25	F	GGD Groningen
146	0-1	Negative	18-25	F	GGD Groningen
147	0-1	Negative	18-25	M	GGD Groningen
148	0-1	Negative	18-25	M	GGD Groningen
149	0-1	Negative	18-25	F	GGD Groningen
150	0-1	Negative	18-25	M	GGD Groningen
151	0-1	Negative	18-25	M	GGD Groningen
152	0-1	Negative	18-25	F	GGD Groningen
153	0-1	Negative	18-25	F	GGD Groningen
154	0-1	Negative	18-25	F	GGD Groningen
155	0-1	Negative	18-25	F	GGD Groningen
156	0-1	Negative	18-25	F	GGD Groningen
157	0-1	Negative	18-25	M	GGD Groningen
158	0-1	Negative	18-25	F	GGD Groningen
159	0-1	Negative	18-25	F	GGD Groningen
160	0-1	Negative	18-25	M	GGD Groningen
161	0-1	Negative	18-25	F	GGD Groningen
162	0-1	Negative	18-25	M	GGD Groningen
163	0-1	Negative	18-25	M	GGD Groningen
164	0-1	Negative	18-25	M	GGD Groningen
165	0-1	Negative	18-25	M	GGD Groningen
166	0-1	Negative	18-25	M	GGD Groningen
167	0-1	Negative	18-25	F	GGD Groningen
168	0-1	Negative	18-25	F	GGD Groningen
169	0-1	Negative	18-25	F	GGD Groningen
170	0-1	Negative	18-25	F	GGD Groningen
171	0-1	Negative	18-25	F	GGD Groningen
172	0-1	Negative	18-25	M	GGD Groningen
173	0-1	Negative	18-25	F	GGD Groningen
174	0-1	Negative	18-25	F	GGD Groningen
175	0-1	Negative	18-25	M	GGD Groningen
176	0-1	Negative	18-25	F	GGD Groningen
177	0-1	Negative	18-25	M	GGD Groningen
178	0-1	Negative	18-25	M	GGD Groningen
179	0-1	Negative	18-25	F	GGD Groningen
180	0-1	Negative	18-25	F	GGD Groningen
181	0-1	Negative	18-25	M	GGD Groningen
182	0-1	Negative	18-25	M	GGD Groningen
183	0-1	Negative	18-25	F	GGD Groningen
184	0-1	Negative	18-25	F	GGD Groningen
185	0-1	Negative	18-25	F	GGD Groningen
186	0-1	Negative	18-25	F	GGD Groningen
187	0-1	Negative	18-25	F	GGD Haaglanden
188	0-1	Negative	18-25	F	GGD Haaglanden
189	0-1	Negative	18-25	F	GGD Haaglanden
190	0-1	Negative	18-25	M	GGD Haaglanden
191	0-1	Negative	18-25	M	GGD Haaglanden
192	0-1	Negative	18-25	M	GGD Haaglanden
193	0-1	Negative	18-25	F	GGD Haaglanden
194	0-1	Negative	18-25	F	GGD Haaglanden
195	0-1	Negative	18-25	F	GGD Haaglanden
196	0-1	Negative	18-25	F	GGD Haaglanden
197	0-1	Negative	18-25	F	GGD Haaglanden
198	0-1	Negative	18-25	M	GGD Haaglanden
199	0-1	Negative	18-25	M	GGD Haaglanden
200	0-1	Negative	18-25	F	GGD Haaglanden
201	0-1	Negative	18-25	F	GGD Haaglanden
202	0-1	Negative	18-25	M	GGD Haaglanden
203	0-1	Negative	18-25	M	GGD Haaglanden
204	0-1	Negative	18-25	F	GGD Haaglanden
205	0-1	Negative	18-25	M	GGD Haaglanden
206	0-1	Negative	18-25	M	GGD Haaglanden
207	0-1	Negative	18-25	M	GGD Haaglanden
208	0-1	Negative	18-25	F	GGD Haaglanden
209	0-1	Negative	18-25	F	GGD Haaglanden
210	0-1	Negative	18-25	F	GGD Haaglanden
211	0-1	Negative	18-25	M	GGD Haaglanden
212	0-1	Negative	18-25	F	GGD Haaglanden
213	0-1	Negative	18-25	F	GGD Haaglanden
214	0-1	Negative	18-25	F	GGD HartvoorBrabant
215	0-1	Negative	18-25	F	GGD HartvoorBrabant
216	0-1	Negative	18-25	F	GGD HartvoorBrabant
217	0-1	Negative	18-25	M	GGD HartvoorBrabant
218	0-1	Negative	18-25	M	GGD HartvoorBrabant
219	0-1	Negative	18-25	F	GGD HartvoorBrabant
220	0-1	Negative	18-25	F	GGD HartvoorBrabant
221	0-1	Negative	18-25	M	GGD HartvoorBrabant
222	0-1	Negative	18-25	F	GGD HartvoorBrabant
223	0-1	Negative	18-25	M	GGD HartvoorBrabant
224	0-1	Negative	18-25	F	GGD HartvoorBrabant
225	0-1	Negative	18-25	M	GGD HartvoorBrabant
226	0-1	Negative	18-25	F	GGD HartvoorBrabant
227	0-1	Negative	18-25	F	GGD HartvoorBrabant
228	0-1	Negative	18-25	F	GGD HartvoorBrabant
229	0-1	Negative	18-25	F	GGD HartvoorBrabant
230	0-1	Negative	18-25	F	GGD HartvoorBrabant
231	0-1	Negative	18-25	F	GGD HartvoorBrabant
232	0-1	Negative	18-25	M	GGD HartvoorBrabant
233	0-1	Negative	18-25	F	GGD HartvoorBrabant
234	0-1	Negative	18-25	F	GGD HartvoorBrabant
235	0-1	Negative	18-25	F	GGD HartvoorBrabant
236	0-1	Negative	18-25	F	GGD HartvoorBrabant
237	0-1	Negative	18-25	F	GGD HartvoorBrabant
238	0-1	Negative	18-25	M	GGD HartvoorBrabant
239	0-1	Negative	18-25	F	GGD HartvoorBrabant
240	0-1	Negative	18-25	F	GGD HartvoorBrabant
241	0-1	Negative	18-25	F	GGD HartvoorBrabant
242	0-1	Negative	18-25	F	GGD HartvoorBrabant
243	0-1	Negative	18-25	F	GGD HartvoorBrabant
244	0-1	Negative	18-25	M	GGD HartvoorBrabant
245	0-1	Negative	18-25	F	GGD HartvoorBrabant
246	0-1	Negative	18-25	F	GGD HartvoorBrabant
247	0-1	Negative	18-25	F	GGD HartvoorBrabant
248	0-1	Negative	18-25	F	GGD HartvoorBrabant
249	0-1	Negative	18-25	F	GGD HartvoorBrabant
250	0-1	Negative	18-25	F	GGD HollandsMidden
251	0-1	Negative	18-25	F	GGD HollandsMidden
252	0-1	Negative	18-25	M	GGD HollandsMidden
253	0-1	Negative	18-25	M	GGD HollandsMidden
254	0-1	Negative	18-25	M	GGD HollandsMidden
255	0-1	Negative	18-25	F	GGD HollandsMidden
256	0-1	Negative	18-25	F	GGD HollandsMidden
257	0-1	Negative	18-25	F	GGD HollandsMidden
258	0-1	Negative	18-25	F	GGD HollandsMidden
259	0-1	Negative	18-25	M	GGD HollandsMidden
260	0-1	Negative	18-25	M	GGD HollandsMidden
261	0-1	Negative	18-25	M	GGD HollandsMidden
262	0-1	Negative	18-25	F	GGD HollandsMidden
263	0-1	Negative	18-25	F	GGD HollandsMidden
264	0-1	Negative	18-25	F	GGD HollandsMidden
265	0-1	Negative	18-25	F	GGD HollandsMidden
266	0-1	Negative	18-25	F	GGD HollandsMidden
267	0-1	Negative	18-25	F	GGD HollandsMidden
268	0-1	Negative	18-25	M	GGD HollandsMidden
269	0-1	Negative	18-25	F	GGD HollandsMidden
270	0-1	Negative	18-25	F	GGD HollandsMidden
271	0-1	Negative	18-25	F	GGD HollandsMidden
272	0-1	Negative	18-25	F	GGD HollandsMidden
273	0-1	Negative	18-25	M	GGD HollandsMidden
274	0-1	Negative	18-25	F	GGD HollandsMidden
275	0-1	Negative	18-25	F	GGD HollandsMidden
276	0-1	Negative	18-25	F	GGD HollandsMidden
277	0-1	Negative	18-25	F	GGD HollandsMidden
278	0-1	Negative	18-25	F	GGD HollandsMidden
279	0-1	Negative	18-25	M	GGD HollandsMidden
280	0-1	Negative	18-25	M	GGD HollandsMidden
281	0-1	Negative	18-25	F	GGD HollandsMidden
282	0-1	Negative	18-25	M	GGD HollandsMidden
283	0-1	Negative	18-25	M	GGD HollandsMidden
284	0-1	Negative	18-25	M	GGD HollandsMidden
285	0-1	Negative	18-25	M	GGD HollandsMidden
286	0-1	Negative	18-25	F	GGD HollandsMidden
287	0-1	Negative	18-25	M	GGD HollandsMidden
288	0-1	Negative	18-25	F	GGD HollandsMidden
289	0-1	Negative	18-25	M	GGD HollandsMidden
290	0-1	Negative	18-25	F	GGD HollandsMidden
291	0-1	Negative	18-25	M	GGD HollandsMidden
292	0-1	Negative	18-25	F	GGD HollandsMidden
293	0-1	Negative	18-25	F	GGD HollandsMidden
294	0-1	Negative	18-25	F	GGD HollandsMidden
295	0-1	Negative	18-25	M	GGD HollandsMidden
296	0-1	Negative	18-25	F	GGD HollandsMidden
297	0-1	Negative	18-25	F	GGD HollandsMidden
298	0-1	Negative	18-25	F	GGD HollandsMidden
299	0-1	Negative	18-25	F	GGD HollandsMidden
300	0-1	Negative	18-25	F	GGD HollandsMidden
301	0-1	Negative	18-25	F	GGD HollandsMidden
302	0-1	Negative	18-25	M	GGD HollandsMidden
303	0-1	Negative	18-25	M	GGD HollandsMidden
304	0-1	Negative	18-25	M	GGD HollandsMidden
305	0-1	Negative	18-25	F	GGD HollandsMidden
306	0-1	Negative	18-25	M	GGD HollandsMidden
307	0-1	Negative	18-25	M	GGD HollandsMidden
308	0-1	Negative	18-25	M	GGD HollandsMidden
309	0-1	Negative	18-25	M	GGD HollandsMidden
310	0-1	Negative	18-25	M	GGD HollandsMidden
311	0-1	Negative	18-25	F	GGD HollandsMidden
312	0-1	Negative	18-25	F	GGD HollandsMidden
313	0-1	Negative	18-25	M	GGD HollandsMidden
314	0-1	Negative	18-25	F	GGD HollandsMidden
315	0-1	Negative	18-25	F	GGD HollandsNoorden
316	0-1	Negative	18-25	F	GGD HollandsNoorden
317	0-1	Negative	18-25	F	GGD HollandsNoorden
318	0-1	Negative	18-25	M	GGD HollandsNoorden
319	0-1	Negative	18-25	F	GGD HollandsNoorden
320	0-1	Negative	18-25	F	GGD HollandsNoorden
321	0-1	Negative	18-25	F	GGD HollandsNoorden
322	0-1	Negative	18-25	F	GGD HollandsNoorden
323	0-1	Negative	18-25	M	GGD HollandsNoorden
324	0-1	Negative	18-25	F	GGD HollandsNoorden
325	0-1	Negative	18-25	F	GGD HollandsNoorden
326	0-1	Negative	18-25	F	GGD HollandsNoorden
327	0-1	Negative	18-25	F	GGD HollandsNoorden
328	0-1	Negative	18-25	M	GGD HollandsNoorden
329	0-1	Negative	18-25	F	GGD HollandsNoorden
330	0-1	Negative	18-25	F	GGD HollandsNoorden
331	0-1	Negative	18-25	F	GGD HollandsNoorden
332	0-1	Negative	18-25	M	GGD HollandsNoorden
333	0-1	Negative	18-25	F	GGD HollandsNoorden
334	0-1	Negative	18-25	F	GGD HollandsNoorden
335	0-1	Negative	18-25	F	GGD HollandsNoorden
336	0-1	Negative	18-25	F	GGD HollandsNoorden
337	0-1	Negative	18-25	F	GGD HollandsNoorden
338	0-1	Negative	18-25	M	GGD HollandsNoorden
339	0-1	Negative	18-25	M	GGD HollandsNoorden
340	0-1	Negative	18-25	M	GGD HollandsNoorden
341	0-1	Negative	18-25	M	GGD HollandsNoorden
342	0-1	Negative	18-25	M	GGD HollandsNoorden
343	0-1	Negative	18-25	F	GGD HollandsNoorden
344	0-1	Negative	18-25	F	GGD HollandsNoorden
345	0-1	Negative	18-25	M	GGD HollandsNoorden
346	0-1	Negative	18-25	F	GGD HollandsNoorden
347	0-1	Negative	18-25	M	GGD IJsselland
348	0-1	Negative	18-25	M	GGD IJsselland
349	0-1	Negative	18-25	F	GGD IJsselland
350	0-1	Negative	18-25	F	GGD IJsselland
351	0-1	Negative	18-25	M	GGD IJsselland
352	0-1	Negative	18-25	F	GGD IJsselland
353	0-1	Negative	18-25	M	GGD IJsselland
354	0-1	Negative	18-25	F	GGD IJsselland
355	0-1	Negative	18-25	M	GGD IJsselland
356	0-1	Negative	18-25	M	GGD IJsselland
357	0-1	Negative	18-25	F	GGD IJsselland
358	0-1	Negative	18-25	M	GGD IJsselland
359	0-1	Negative	18-25	F	GGD IJsselland
360	0-1	Negative	18-25	F	GGD IJsselland
361	0-1	Negative	18-25	M	GGD IJsselland
362	0-1	Negative	18-25	M	GGD IJsselland
363	0-1	Negative	18-25	M	GGD IJsselland
364	0-1	Negative	18-25	F	GGD IJsselland
365	0-1	Negative	18-25	M	GGD Kennemerland
366	0-1	Negative	18-25	F	GGD Kennemerland
367	0-1	Negative	18-25	F	GGD Kennemerland
368	0-1	Negative	18-25	F	GGD Kennemerland
369	0-1	Negative	18-25	F	GGD Kennemerland
370	0-1	Negative	18-25	F	GGD Kennemerland
371	0-1	Negative	18-25	M	GGD Kennemerland
372	0-1	Negative	18-25	F	GGD Kennemerland
373	0-1	Negative	18-25	M	GGD Kennemerland
374	0-1	Negative	18-25	F	GGD Kennemerland
375	0-1	Negative	18-25	M	GGD Kennemerland
376	0-1	Negative	18-25	F	GGD Kennemerland
377	0-1	Negative	18-25	M	GGD Kennemerland
378	0-1	Negative	18-25	F	GGD Kennemerland
379	0-1	Negative	18-25	M	GGD Noord en OostGelderland
380	0-1	Negative	18-25	M	GGD Noord en OostGelderland
381	0-1	Negative	18-25	M	GGD Noord en OostGelderland
382	0-1	Negative	18-25	F	GGD Noord en OostGelderland
383	0-1	Negative	18-25	M	GGD Noord en OostGelderland
384	0-1	Negative	18-25	F	GGD Noord en OostGelderland
385	0-1	Negative	18-25	F	GGD Noord en OostGelderland
386	0-1	Negative	18-25	F	GGD Noord en OostGelderland
387	0-1	Negative	18-25	M	GGD Noord en OostGelderland
388	0-1	Negative	18-25	M	GGD Noord en OostGelderland
389	0-1	Negative	18-25	F	GGD Noord en OostGelderland
390	0-1	Negative	18-25	F	GGD Noord en OostGelderland
391	0-1	Negative	18-25	F	GGD Noord en OostGelderland
392	0-1	Negative	18-25	F	GGD Noord en OostGelderland
393	0-1	Negative	18-25	M	GGD Noord en OostGelderland
394	0-1	Negative	18-25	F	GGD Noord en OostGelderland
395	0-1	Negative	18-25	F	GGD NoordenMiddenLimburg
396	0-1	Negative	18-25	F	GGD NoordenMiddenLimburg
397	0-1	Negative	18-25	F	GGD NoordenMiddenLimburg
398	0-1	Negative	18-25	M	GGD NoordenMiddenLimburg
399	0-1	Negative	18-25	M	GGD NoordenMiddenLimburg
400	0-1	Negative	18-25	F	GGD NoordenMiddenLimburg
401	0-1	Negative	18-25	M	GGD NoordenMiddenLimburg
402	0-1	Negative	18-25	F	GGD NoordenMiddenLimburg
403	0-1	Negative	18-25	F	GGD NoordenMiddenLimburg
404	0-1	Negative	18-25	F	GGD NoordenMiddenLimburg
405	0-1	Negative	18-25	F	GGD NoordenMiddenLimburg
406	0-1	Negative	18-25	F	GGD NoordenMiddenLimburg
407	0-1	Negative	18-25	M	GGD NoordenMiddenLimburg
408	0-1	Negative	18-25	F	GGD NoordenMiddenLimburg
409	0-1	Negative	18-25	F	GGD Regio Twente
410	0-1	Negative	18-25	M	GGD Regio Twente
411	0-1	Negative	18-25	F	GGD Regio Twente
412	0-1	Negative	18-25	M	GGD Regio Twente
413	0-1	Negative	18-25	M	GGD Regio Twente
414	0-1	Negative	18-25	M	GGD Regio Twente
415	0-1	Negative	18-25	F	GGD Regio Twente
416	0-1	Negative	18-25	M	GGD Regio Twente
417	0-1	Negative	18-25	F	GGD Regio Twente
418	0-1	Negative	18-25	F	GGD Regio Twente
419	0-1	Negative	18-25	M	GGD Regio Twente
420	0-1	Negative	18-25	F	GGD Regio Twente
421	0-1	Negative	18-25	F	GGD Regio Twente
422	0-1	Negative	18-25	F	GGD Regio Twente
423	0-1	Negative	18-25	F	GGD Regio Twente
424	0-1	Negative	18-25	F	GGD Regio Twente
425	0-1	Negative	18-25	F	GGD Regio Twente
426	0-1	Negative	18-25	M	GGD Regio Twente
427	0-1	Negative	18-25	F	GGD Regio Twente
428	0-1	Negative	18-25	F	GGD Regio Twente
429	0-1	Negative	18-25	F	GGD Regio Twente
430	0-1	Negative	18-25	F	GGD Regio Twente
431	0-1	Negative	18-25	M	GGD Regio Twente
432	0-1	Negative	18-25	F	GGD Regio Twente
433	0-1	Negative	18-25	F	GGD Regio Twente
434	0-1	Negative	18-25	M	GGD Regio Twente
435	0-1	Negative	18-25	M	GGD Regio Twente
436	0-1	Negative	18-25	M	GGD Regio Twente
437	0-1	Negative	18-25	M	GGD Regio Twente
438	0-1	Negative	18-25	M	GGD regio Utrecht
439	0-1	Negative	18-25	F	GGD regio Utrecht
440	0-1	Negative	18-25	F	GGD regio Utrecht
441	0-1	Negative	18-25	F	GGD Regio Utrecht
442	0-1	Negative	18-25	F	GGD regio Utrecht
443	0-1	Negative	18-25	M	GGD regio Utrecht
444	0-1	Negative	18-25	F	GGD regio Utrecht
445	0-1	Negative	18-25	M	GGD Regio Utrecht
446	0-1	Negative	18-25	M	GGD regio Utrecht
447	0-1	Negative	18-25	M	GGD Regio Utrecht
448	0-1	Negative	18-25	M	GGD regio Utrecht
449	0-1	Negative	18-25	F	GGD regio Utrecht
450	0-1	Negative	18-25	F	GGD regio Utrecht
451	0-1	Negative	18-25	M	GGD Regio Utrecht
452	0-1	Negative	18-25	F	GGD regio Utrecht
453	0-1	Negative	18-25	M	GGD regio Utrecht
454	0-1	Negative	18-25	M	GGD Regio Utrecht
455	0-1	Negative	18-25	F	GGD Regio Utrecht
456	0-1	Negative	18-25	M	GGD regio Utrecht
457	0-1	Negative	18-25	F	GGD regio Utrecht
458	0-1	Negative	18-25	F	GGD regio Utrecht
459	0-1	Negative	18-25	F	GGD regio Utrecht
460	0-1	Negative	18-25	M	GGD regio Utrecht
461	0-1	Negative	18-25	M	GGD regio Utrecht
462	0-1	Negative	18-25	M	GGD Regio Utrecht
463	0-1	Negative	18-25	F	GGD regio Utrecht
464	0-1	Negative	18-25	F	GGD Regio Utrecht
465	0-1	Negative	18-25	M	GGD regio Utrecht
466	0-1	Negative	18-25	M	GGD regio Utrecht
467	0-1	Negative	18-25	M	GGD Regio Utrecht
468	0-1	Negative	18-25	M	GGD Regio Utrecht
469	0-1	Negative	18-25	F	GGD Regio Utrecht
470	0-1	Negative	18-25	M	GGD Regio Utrecht
471	0-1	Negative	18-25	F	GGD regio Utrecht
472	0-1	Negative	18-25	F	GGD Regio Utrecht
473	0-1	Negative	18-25	M	GGD regio Utrecht
474	0-1	Negative	18-25	F	GGD Regio Utrecht
475	0-1	Negative	18-25	F	GGD Regio Utrecht
476	0-1	Negative	18-25	M	GGD regio Utrecht
477	0-1	Negative	18-25	M	GGD Regio Utrecht
478	0-1	Negative	18-25	F	GGD Regio Utrecht
479	0-1	Negative	18-25	F	GGD Regio Utrecht
480	0-1	Negative	18-25	F	GGD regio Utrecht
481	0-1	Negative	18-25	M	GGD regio Utrecht
482	0-1	Negative	18-25	F	GGD Regio Utrecht
483	0-1	Negative	18-25	M	GGD regio Utrecht
484	0-1	Negative	18-25	F	GGD Regio Utrecht
485	0-1	Negative	18-25	M	GGD regio Utrecht
486	0-1	Negative	18-25	F	GGD Regio Utrecht
487	0-1	Negative	18-25	F	GGD regio Utrecht
488	0-1	Negative	18-25	F	GGD regio Utrecht
489	0-1	Negative	18-25	F	GGD regio Utrecht
490	0-1	Negative	18-25	M	GGD regio Utrecht
491	0-1	Negative	18-25	F	GGD Regio Utrecht
492	0-1	Negative	18-25	M	GGD Regio Utrecht
493	0-1	Negative	18-25	M	GGD Regio Utrecht
494	0-1	Negative	18-25	M	GGD Regio Utrecht
495	0-1	Negative	18-25	M	GGD Regio Utrecht
496	0-1	Negative	18-25	M	GGD regio Utrecht
497	0-1	Negative	18-25	F	GGD Regio Utrecht
498	0-1	Negative	18-25	F	GGD regio Utrecht
499	0-1	Negative	18-25	F	GGD regio Utrecht
500	0-1	Negative	18-25	M	GGD regio Utrecht
501	0-1	Negative	18-25	F	GGD regio Utrecht
502	0-1	Negative	18-25	M	GGD regio Utrecht
503	0-1	Negative	18-25	F	GGD regio Utrecht
504	0-1	Negative	18-25	F	GGD Regio Utrecht
505	0-1	Negative	18-25	M	GGD Regio Utrecht
506	0-1	Negative	18-25	F	GGD regio Utrecht
507	0-1	Negative	18-25	F	GGD regio Utrecht
508	0-1	Negative	18-25	F	GGD regio Utrecht
509	0-1	Negative	18-25	M	GGD regio Utrecht
510	0-1	Negative	18-25	F	GGD regio Utrecht
511	0-1	Negative	18-25	M	GGD regio Utrecht
512	0-1	Negative	18-25	F	GGD regio Utrecht
513	0-1	Negative	18-25	F	GGD Regio Utrecht
514	0-1	Negative	18-25	M	GGD regio Utrecht
515	0-1	Negative	18-25	F	GGD Regio Utrecht
516	0-1	Negative	18-25	F	GGD regio Utrecht
517	0-1	Negative	18-25	M	GGD regio Utrecht
518	0-1	Negative	18-25	F	GGD regio Utrecht
519	0-1	Negative	18-25	F	GGD Regio Utrecht
520	0-1	Negative	18-25	F	GGD regio Utrecht
521	0-1	Negative	18-25	M	GGD Rotterdam-Rijnmond
522	0-1	Negative	18-25	M	GGD Rotterdam-Rijnmond
523	0-1	Negative	18-25	F	GGD Rotterdam-Rijnmond
524	0-1	Negative	18-25	F	GGD Rotterdam-Rijnmond
525	0-1	Negative	18-25	M	GGD Rotterdam-Rijnmond
526	0-1	Negative	18-25	F	GGD Rotterdam-Rijnmond
527	0-1	Negative	18-25	F	GGD Rotterdam-Rijnmond
528	0-1	Negative	18-25	F	GGD Rotterdam-Rijnmond
529	0-1	Negative	18-25	F	GGD Rotterdam-Rijnmond
530	0-1	Negative	18-25	F	GGD Rotterdam-Rijnmond
531	0-1	Negative	18-25	M	GGD Rotterdam-Rijnmond
532	0-1	Negative	18-25	F	GGD Rotterdam-Rijnmond
533	0-1	Negative	18-25	M	GGD Rotterdam-Rijnmond
534	0-1	Negative	18-25	M	GGD Rotterdam-Rijnmond
535	0-1	Negative	18-25	F	GGD Rotterdam-Rijnmond
536	0-1	Negative	18-25	F	GGD Rotterdam-Rijnmond
537	0-1	Negative	18-25	M	GGD Rotterdam-Rijnmond
538	0-1	Negative	18-25	M	GGD Rotterdam-Rijnmond
539	0-1	Negative	18-25	F	GGD Rotterdam-Rijnmond
540	0-1	Negative	18-25	M	GGD Rotterdam-Rijnmond
541	0-1	Negative	18-25	F	GGD Rotterdam-Rijnmond
542	0-1	Negative	18-25	M	GGD Rotterdam-Rijnmond
543	0-1	Negative	18-25	F	GGD Rotterdam-Rijnmond
544	0-1	Negative	18-25	F	GGD West-Brabant
545	0-1	Negative	18-25	M	GGD West-Brabant
546	0-1	Negative	18-25	F	GGD West-Brabant
547	0-1	Negative	18-25	M	GGD West-Brabant
548	0-1	Negative	18-25	M	GGD West-Brabant
549	0-1	Negative	18-25	F	GGD West-Brabant
550	0-1	Negative	18-25	F	GGD West-Brabant
551	0-1	Negative	18-25	F	GGD West-Brabant
552	0-1	Negative	18-25	F	GGD West-Brabant
553	0-1	Negative	18-25	F	GGD West-Brabant
554	0-1	Negative	18-25	F	GGD West-Brabant
555	0-1	Negative	18-25	F	GGD West-Brabant
556	0-1	Negative	18-25	F	GGD Zaanstreek/Waterland
557	0-1	Negative	18-25	M	GGD Zaanstreek/Waterland
558	0-1	Negative	18-25	F	GGD Zaanstreek/Waterland
559	0-1	Negative	18-25	F	GGD Zaanstreek/Waterland
560	0-1	Negative	18-25	F	GGD Zaanstreek/Waterland
561	0-1	Negative	18-25	F	GGD Zaanstreek/Waterland
562	0-1	Negative	18-25	F	GGD Zaanstreek/Waterland
563	0-1	Negative	18-25	F	GGD Zaanstreek/Waterland
564	0-1	Negative	18-25	F	GGD Zaanstreek/Waterland
565	0-1	Negative	18-25	M	GGD Zaanstreek/Waterland
566	0-1	Negative	18-25	F	GGD Zaanstreek/Waterland
567	0-1	Negative	18-25	F	GGD Zaanstreek/Waterland
568	0-1	Negative	18-25	F	GGD Zaanstreek/Waterland
569	0-1	Negative	18-25	F	GGD Zaanstreek/Waterland
570	0-1	Negative	18-25	F	GGD Zaanstreek/Waterland
571	0-1	Negative	18-25	F	GGD Zaanstreek/Waterland
572	0-1	Negative	18-25	M	GGD Zeeland
573	0-1	Negative	18-25	F	GGD Zeeland
574	0-1	Negative	18-25	F	GGD Zeeland
575	0-1	Negative	18-25	F	GGD Zeeland
576	0-1	Negative	18-25	F	GGD Zeeland
577	0-1	Negative	18-25	F	GGD Zeeland
578	0-1	Negative	18-25	M	GGD Zeeland
579	0-1	Negative	18-25	F	GGD Zeeland
580	0-1	Negative	18-25	F	GGD Zeeland
581	0-1	Negative	18-25	F	GGD Zeeland
582	0-1	Negative	18-25	M	GGD Zeeland
583	0-1	Negative	18-25	F	GGD Zeeland
584	0-1	Negative	18-25	M	GGD Zeeland
585	0-1	Negative	18-25	M	GGD Zeeland
586	0-1	Negative	18-25	F	GGD Zeeland
587	0-1	Negative	18-25	M	GGD Zeeland
588	0-1	Negative	18-25	F	GGD Zeeland
589	0-1	Negative	18-25	F	GGD Zeeland
590	0-1	Negative	18-25	M	GGD Zeeland
591	0-1	Negative	18-25	F	GGD Zeeland
592	0-1	Negative	18-25	M	GGD ZuidHolland-Zuid
593	0-1	Negative	18-25	M	GGD ZuidHolland-Zuid
594	0-1	Negative	18-25	F	GGD ZuidHolland-Zuid
595	0-1	Negative	18-25	M	GGD ZuidHolland-Zuid
596	0-1	Negative	18-25	F	GGD ZuidHolland-Zuid
597	0-1	Negative	18-25	M	GGD ZuidHolland-Zuid
598	0-1	Negative	18-25	M	GGD ZuidHolland-Zuid
599	0-1	Negative	18-25	F	GGD ZuidHolland-Zuid
600	0-1	Negative	18-25	M	GGD ZuidHolland-Zuid
601	0-1	Negative	18-25	F	GGD ZuidHolland-Zuid
602	0-1	Negative	18-25	M	GGD ZuidHolland-Zuid
603	0-1	Negative	18-25	F	GGD ZuidHolland-Zuid
604	0-1	Negative	18-25	F	GGD ZuidHolland-Zuid
605	0-1	Negative	18-25	F	GGD ZuidHolland-Zuid
606	0-1	Negative	18-25	F	GGD ZuidHolland-Zuid
607	0-1	Negative	18-25	M	GGD ZuidHolland-Zuid
608	0-1	Negative	18-25	M	GGD ZuidHolland-Zuid
609	0-1	Negative	18-25	F	GGD ZuidHolland-Zuid
610	0-1	Negative	18-25	F	GGD ZuidHolland-Zuid
611	0-1	Negative	18-25	F	GGD ZuidHolland-Zuid
612	0-1	Negative	18-25	M	GGD ZuidHolland-Zuid
613	0-1	Negative	18-25	F	GGD ZuidHolland-Zuid
614	0-1	Negative	18-25	M	GGD ZuidHolland-Zuid
615	0-1	Negative	18-25	F	GGD ZuidHolland-Zuid
616	0-1	Negative	18-25	M	GGD ZuidHolland-Zuid
617	0-1	Negative	18-25	F	GGD ZuidHolland-Zuid
618	0-1	Negative	18-25	F	GGD ZuidHolland-Zuid
619	0-1	Negative	18-25	M	GGD ZuidHolland-Zuid
620	0-1	Negative	18-25	F	GGD ZuidHolland-Zuid
621	0-1	Negative	18-25	F	GGD ZuidHolland-Zuid
622	0-1	Negative	18-25	F	GGD ZuidHolland-Zuid
623	0-1	Negative	18-25	F	GGD ZuidHolland-Zuid
624	0-1	Negative	18-25	M	GGD ZuidHolland-Zuid
625	0-1	Negative	18-25	F	GGD ZuidHolland-Zuid
626	0-1	Negative	18-25	M	GGD ZuidHolland-Zuid
627	0-1	Negative	18-25	M	GGD ZuidHolland-Zuid
628	0-1	Negative	18-25	F	GGD ZuidLimburg
629	0-1	Negative	18-25	M	GGD ZuidLimburg
630	0-1	Negative	18-25	F	GGD ZuidLimburg
631	0-1	Negative	18-25	F	GGD ZuidLimburg
632	0-1	Negative	18-25	M	GGD ZuidLimburg
633	0-1	Negative	18-25	F	GGD ZuidLimburg
634	0-1	Negative	18-25	F	GGD ZuidLimburg
635	0-1	Negative	18-25	F	GGD ZuidLimburg
636	0-1	Negative	18-25	F	GGD ZuidLimburg
637	0-1	Negative	18-25	M	GGD ZuidLimburg
638	0-1	Negative	18-25	F	GGD ZuidLimburg
639	0-1	Negative	18-25	M	GGD ZuidLimburg
640	0-1	Negative	18-25	M	GGD ZuidLimburg
641	0-1	Negative	18-25	F	GGD ZuidLimburg
642	0-1	Negative	18-25	F	GGD ZuidLimburg
643	0-1	Negative	18-25	F	GGD ZuidLimburg
644	0-1	Negative	18-25	F	GGD ZuidLimburg
645	0-1	Negative	18-25	M	GGD ZuidLimburg
646	0-1	Negative	18-25	F	GGD ZuidLimburg
647	0-1	Negative	18-25	F	GGD ZuidLimburg
648	0-1	Negative	18-25	F	GGD ZuidLimburg
649	0-1	Negative	18-25	F	GGD ZuidLimburg
650	0-1	Negative	18-25	F	GGD ZuidLimburg
651	0-1	Negative	18-25	F	GGD ZuidLimburg
652	0-1	Negative	18-25	F	GGD ZuidLimburg
653	0-1	Negative	18-25	M	GGD ZuidLimburg
654	0-1	Negative	18-25	M	GGD ZuidLimburg
655	0-1	Negative	18-25	F	GGD ZuidLimburg
656	0-1	Negative	18-25	F	GGD ZuidLimburg
657	0-1	Negative	18-25	F	GGD ZuidLimburg
658	0-1	Negative	18-25	F	VGGM
659	0-1	Negative	18-25	F	VGGM
660	0-1	Negative	18-25	F	VGGM
661	0-1	Negative	18-25	F	VGGM
662	0-1	Negative	18-25	F	VGGM
663	0-1	Negative	18-25	F	VGGM
664	0-1	Negative	18-25	F	VGGM
665	0-1	Negative	18-25	F	VGGM
666	0-1	Initial reactive	18-25	F	GGD Kennemerland
667	0-1	Initial reactive	18-25	F	GGD Noord en OostGelderland
668	0-1	Initial reactive	18-25	F	GGD Regio Twente
669	2-3	False_pos	18-25	M	GGD Kennemerland
670	>15	Positive	26-30	F	GGD Amsterdam
671	>15	Positive	26-30	M	GGD Amsterdam
672	>15	Positive	26-30	F	GGD Haaglanden
673	>15	Positive	26-30	F	GGD HartvoorBrabant
674	>15	Positive	26-30	F	GGD HartvoorBrabant
675	>15	Positive	26-30	F	GGD IJsselland
676	>15	Positive	26-30	F	GGD NoordenMiddenLimburg
677	>15	Positive	26-30	M	GGD Regio Twente
678	>15	Positive	26-30	F	GGD Regio Twente
679	>15	Positive	26-30	M	GGD regio Utrecht
680	>15	Positive	26-30	M	GGD regio Utrecht
681	>15	Positive	26-30	M	GGD West-Brabant
682	12-13	Positive	26-30	M	GGD HollandsNoorden
683	14-15	Positive	26-30	F	GGD Amsterdam
684	14-15	Positive	26-30	F	GGD HartvoorBrabant
685	14-15	Positive	26-30	F	GGD HartvoorBrabant
686	14-15	Positive	26-30	F	GGD regio Utrecht
687	3-4	Positive	26-30	M	GGD Regio Utrecht
688	4-5	Positive	26-30	F	GGD HartvoorBrabant
689	5-6	Positive	26-30	F	GGD regio Utrecht
690	7-8	Positive	26-30	F	GGD Noord en OostGelderland
691	8-9	Positive	26-30	M	GGD Regio Utrecht
692	0-1	Negative	26-30	F	GGD Amsterdam
693	0-1	Negative	26-30	M	GGD Amsterdam
694	0-1	Negative	26-30	M	GGD Amsterdam
695	0-1	Negative	26-30	F	GGD Amsterdam
696	0-1	Negative	26-30	M	GGD Amsterdam
697	0-1	Negative	26-30	M	GGD Amsterdam
698	0-1	Negative	26-30	F	GGD Amsterdam
699	0-1	Negative	26-30	F	GGD Amsterdam
700	0-1	Negative	26-30	M	GGD Amsterdam
701	0-1	Negative	26-30	F	GGD Amsterdam
702	0-1	Negative	26-30	F	GGD Amsterdam
703	0-1	Negative	26-30	M	GGD Amsterdam
704	0-1	Negative	26-30	F	GGD Amsterdam
705	0-1	Negative	26-30	F	GGD Amsterdam
706	0-1	Negative	26-30	F	GGD Amsterdam
707	0-1	Negative	26-30	M	GGD Amsterdam
708	0-1	Negative	26-30	F	GGD Amsterdam
709	0-1	Negative	26-30	F	GGD Amsterdam
710	0-1	Negative	26-30	F	GGD Amsterdam
711	0-1	Negative	26-30	M	GGD Amsterdam
712	0-1	Negative	26-30	F	GGD Amsterdam
713	0-1	Negative	26-30	M	GGD Amsterdam
714	0-1	Negative	26-30	M	GGD Amsterdam
715	0-1	Negative	26-30	F	GGD Amsterdam
716	0-1	Negative	26-30	M	GGD Brabant-ZuidOost
717	0-1	Negative	26-30	F	GGD Brabant-ZuidOost
718	0-1	Negative	26-30	F	GGD Brabant-ZuidOost
719	0-1	Negative	26-30	F	GGD Brabant-ZuidOost
720	0-1	Negative	26-30	F	GGD Brabant-ZuidOost
721	0-1	Negative	26-30	F	GGD Brabant-ZuidOost
722	0-1	Negative	26-30	F	GGD Drenthe
723	0-1	Negative	26-30	M	GGD Drenthe
724	0-1	Negative	26-30	M	GGD Drenthe
725	0-1	Negative	26-30	M	GGD Drenthe
726	0-1	Negative	26-30	F	GGD Drenthe
727	0-1	Negative	26-30	F	GGD Drenthe
728	0-1	Negative	26-30	F	GGD Flevoland
729	0-1	Negative	26-30	F	GGD Fryslan
730	0-1	Negative	26-30	F	GGD Fryslan
731	0-1	Negative	26-30	F	GGD Fryslan
732	0-1	Negative	26-30	F	GGD Fryslan
733	0-1	Negative	26-30	M	GGD Fryslan
734	0-1	Negative	26-30	M	GGD Fryslan
735	0-1	Negative	26-30	F	GGD Fryslan
736	0-1	Negative	26-30	M	GGD Fryslan
737	0-1	Negative	26-30	M	GGD Fryslan
738	0-1	Negative	26-30	F	GGD Fryslan
739	0-1	Negative	26-30	F	GGD Fryslan
740	0-1	Negative	26-30	F	GGD Fryslan
741	0-1	Negative	26-30	F	GGD Fryslan
742	0-1	Negative	26-30	M	GGD Fryslan
743	0-1	Negative	26-30	F	GGD Fryslan
744	0-1	Negative	26-30	M	GGD Fryslan
745	0-1	Negative	26-30	F	GGD Fryslan
746	0-1	Negative	26-30	F	GGD Fryslan
747	0-1	Negative	26-30	M	GGD Fryslan
748	0-1	Negative	26-30	F	GGD Fryslan
749	0-1	Negative	26-30	M	GGD Fryslan
750	0-1	Negative	26-30	F	GGD Fryslan
751	0-1	Negative	26-30	F	GGD Fryslan
752	0-1	Negative	26-30	F	GGD Fryslan
753	0-1	Negative	26-30	M	GGD Fryslan
754	0-1	Negative	26-30	M	GGD Gelderland-Zuid
755	0-1	Negative	26-30	F	GGD Gelderland-Zuid
756	0-1	Negative	26-30	M	GGD Gelderland-Zuid
757	0-1	Negative	26-30	F	GGD Gelderland-Zuid
758	0-1	Negative	26-30	M	GGD Gelderland-Zuid
759	0-1	Negative	26-30	F	GGD Gelderland-Zuid
760	0-1	Negative	26-30	F	GGD Gelderland-Zuid
761	0-1	Negative	26-30	M	GGD Gelderland-Zuid
762	0-1	Negative	26-30	M	GGD Gelderland-Zuid
763	0-1	Negative	26-30	F	GGD Gelderland-Zuid
764	0-1	Negative	26-30	M	GGD Gelderland-Zuid
765	0-1	Negative	26-30	F	GGD Gelderland-Zuid
766	0-1	Negative	26-30	F	GGD Gelderland-Zuid
767	0-1	Negative	26-30	M	GGD Gelderland-Zuid
768	0-1	Negative	26-30	M	GGD Gelderland-Zuid
769	0-1	Negative	26-30	M	GGD Gelderland-Zuid
770	0-1	Negative	26-30	F	GGD Gelderland-Zuid
771	0-1	Negative	26-30	F	GGD Gelderland-Zuid
772	0-1	Negative	26-30	M	GGD Gelderland-Zuid
773	0-1	Negative	26-30	F	GGD Gelderland-Zuid
774	0-1	Negative	26-30	F	GGD Gelderland-Zuid
775	0-1	Negative	26-30	F	GGD Gelderland-Zuid
776	0-1	Negative	26-30	M	GGD Gelderland-Zuid
777	0-1	Negative	26-30	M	GGD Gelderland-Zuid
778	0-1	Negative	26-30	F	GGD Gelderland-Zuid
779	0-1	Negative	26-30	M	GGD Gelderland-Zuid
780	0-1	Negative	26-30	M	GGD Gelderland-Zuid
781	0-1	Negative	26-30	M	GGD Gelderland-Zuid
782	0-1	Negative	26-30	M	GGD Gelderland-Zuid
783	0-1	Negative	26-30	F	GGD Gelderland-Zuid
784	0-1	Negative	26-30	M	GGD Gelderland-Zuid
785	0-1	Negative	26-30	M	GGD Gelderland-Zuid
786	0-1	Negative	26-30	M	GGD Gelderland-Zuid
787	0-1	Negative	26-30	M	GGD Gelderland-Zuid
788	0-1	Negative	26-30	F	GGD GooienVechtstreek
789	0-1	Negative	26-30	M	GGD Groningen
790	0-1	Negative	26-30	M	GGD Groningen
791	0-1	Negative	26-30	M	GGD Groningen
792	0-1	Negative	26-30	M	GGD Groningen
793	0-1	Negative	26-30	F	GGD Groningen
794	0-1	Negative	26-30	F	GGD Groningen
795	0-1	Negative	26-30	F	GGD Groningen
796	0-1	Negative	26-30	F	GGD Groningen
797	0-1	Negative	26-30	F	GGD Groningen
798	0-1	Negative	26-30	M	GGD Groningen
799	0-1	Negative	26-30	F	GGD Groningen
800	0-1	Negative	26-30	M	GGD Groningen
801	0-1	Negative	26-30	F	GGD Groningen
802	0-1	Negative	26-30	F	GGD Groningen
803	0-1	Negative	26-30	M	GGD Groningen
804	0-1	Negative	26-30	F	GGD Groningen
805	0-1	Negative	26-30	F	GGD Groningen
806	0-1	Negative	26-30	M	GGD Groningen
807	0-1	Negative	26-30	M	GGD Groningen
808	0-1	Negative	26-30	M	GGD Groningen
809	0-1	Negative	26-30	F	GGD Groningen
810	0-1	Negative	26-30	F	GGD Groningen
811	0-1	Negative	26-30	F	GGD Groningen
812	0-1	Negative	26-30	M	GGD Haaglanden
813	0-1	Negative	26-30	M	GGD Haaglanden
814	0-1	Negative	26-30	F	GGD Haaglanden
815	0-1	Negative	26-30	F	GGD Haaglanden
816	0-1	Negative	26-30	F	GGD Haaglanden
817	0-1	Negative	26-30	M	GGD Haaglanden
818	0-1	Negative	26-30	F	GGD Haaglanden
819	0-1	Negative	26-30	M	GGD Haaglanden
820	0-1	Negative	26-30	F	GGD Haaglanden
821	0-1	Negative	26-30	F	GGD Haaglanden
822	0-1	Negative	26-30	F	GGD Haaglanden
823	0-1	Negative	26-30	F	GGD Haaglanden
824	0-1	Negative	26-30	F	GGD Haaglanden
825	0-1	Negative	26-30	M	GGD Haaglanden
826	0-1	Negative	26-30	F	GGD Haaglanden
827	0-1	Negative	26-30	M	GGD Haaglanden
828	0-1	Negative	26-30	F	GGD Haaglanden
829	0-1	Negative	26-30	M	GGD Haaglanden
830	0-1	Negative	26-30	F	GGD Haaglanden
831	0-1	Negative	26-30	M	GGD Haaglanden
832	0-1	Negative	26-30	M	GGD Haaglanden
833	0-1	Negative	26-30	F	GGD Haaglanden
834	0-1	Negative	26-30	F	GGD Haaglanden
835	0-1	Negative	26-30	F	GGD Haaglanden
836	0-1	Negative	26-30	M	GGD Haaglanden
837	0-1	Negative	26-30	M	GGD Haaglanden
838	0-1	Negative	26-30	M	GGD Haaglanden
839	0-1	Negative	26-30	F	GGD Haaglanden
840	0-1	Negative	26-30	F	GGD Haaglanden
841	0-1	Negative	26-30	M	GGD HartvoorBrabant
842	0-1	Negative	26-30	F	GGD HartvoorBrabant
843	0-1	Negative	26-30	F	GGD HartvoorBrabant
844	0-1	Negative	26-30	F	GGD HartvoorBrabant
845	0-1	Negative	26-30	F	GGD HartvoorBrabant
846	0-1	Negative	26-30	F	GGD HartvoorBrabant
847	0-1	Negative	26-30	F	GGD HartvoorBrabant
848	0-1	Negative	26-30	F	GGD HartvoorBrabant
849	0-1	Negative	26-30	M	GGD HartvoorBrabant
850	0-1	Negative	26-30	F	GGD HartvoorBrabant
851	0-1	Negative	26-30	F	GGD HartvoorBrabant
852	0-1	Negative	26-30	F	GGD HartvoorBrabant
853	0-1	Negative	26-30	M	GGD HartvoorBrabant
854	0-1	Negative	26-30	F	GGD HartvoorBrabant
855	0-1	Negative	26-30	M	GGD HartvoorBrabant
856	0-1	Negative	26-30	F	GGD HartvoorBrabant
857	0-1	Negative	26-30	F	GGD HartvoorBrabant
858	0-1	Negative	26-30	F	GGD HartvoorBrabant
859	0-1	Negative	26-30	F	GGD HartvoorBrabant
860	0-1	Negative	26-30	F	GGD HartvoorBrabant
861	0-1	Negative	26-30	F	GGD HartvoorBrabant
862	0-1	Negative	26-30	F	GGD HartvoorBrabant
863	0-1	Negative	26-30	F	GGD HartvoorBrabant
864	0-1	Negative	26-30	M	GGD HartvoorBrabant
865	0-1	Negative	26-30	M	GGD HartvoorBrabant
866	0-1	Negative	26-30	M	GGD HartvoorBrabant
867	0-1	Negative	26-30	F	GGD HartvoorBrabant
868	0-1	Negative	26-30	F	GGD HartvoorBrabant
869	0-1	Negative	26-30	F	GGD HartvoorBrabant
870	0-1	Negative	26-30	M	GGD HartvoorBrabant
871	0-1	Negative	26-30	M	GGD HartvoorBrabant
872	0-1	Negative	26-30	F	GGD HartvoorBrabant
873	0-1	Negative	26-30	F	GGD HartvoorBrabant
874	0-1	Negative	26-30	M	GGD HartvoorBrabant
875	0-1	Negative	26-30	F	GGD HartvoorBrabant
876	0-1	Negative	26-30	F	GGD HartvoorBrabant
877	0-1	Negative	26-30	F	GGD HartvoorBrabant
878	0-1	Negative	26-30	F	GGD HartvoorBrabant
879	0-1	Negative	26-30	F	GGD HartvoorBrabant
880	0-1	Negative	26-30	F	GGD HollandsMidden
881	0-1	Negative	26-30	F	GGD HollandsMidden
882	0-1	Negative	26-30	M	GGD HollandsMidden
883	0-1	Negative	26-30	M	GGD HollandsMidden
884	0-1	Negative	26-30	F	GGD HollandsMidden
885	0-1	Negative	26-30	M	GGD HollandsMidden
886	0-1	Negative	26-30	M	GGD HollandsMidden
887	0-1	Negative	26-30	M	GGD HollandsMidden
888	0-1	Negative	26-30	M	GGD HollandsMidden
889	0-1	Negative	26-30	M	GGD HollandsMidden
890	0-1	Negative	26-30	M	GGD HollandsMidden
891	0-1	Negative	26-30	F	GGD HollandsMidden
892	0-1	Negative	26-30	F	GGD HollandsMidden
893	0-1	Negative	26-30	M	GGD HollandsMidden
894	0-1	Negative	26-30	F	GGD HollandsMidden
895	0-1	Negative	26-30	F	GGD HollandsMidden
896	0-1	Negative	26-30	F	GGD HollandsMidden
897	0-1	Negative	26-30	F	GGD HollandsMidden
898	0-1	Negative	26-30	F	GGD HollandsMidden
899	0-1	Negative	26-30	F	GGD HollandsMidden
900	0-1	Negative	26-30	F	GGD HollandsMidden
901	0-1	Negative	26-30	M	GGD HollandsMidden
902	0-1	Negative	26-30	M	GGD HollandsMidden
903	0-1	Negative	26-30	M	GGD HollandsMidden
904	0-1	Negative	26-30	M	GGD HollandsMidden
905	0-1	Negative	26-30	F	GGD HollandsMidden
906	0-1	Negative	26-30	F	GGD HollandsMidden
907	0-1	Negative	26-30	M	GGD HollandsMidden
908	0-1	Negative	26-30	M	GGD HollandsMidden
909	0-1	Negative	26-30	F	GGD HollandsMidden
910	0-1	Negative	26-30	F	GGD HollandsMidden
911	0-1	Negative	26-30	M	GGD HollandsMidden
912	0-1	Negative	26-30	M	GGD HollandsMidden
913	0-1	Negative	26-30	M	GGD HollandsMidden
914	0-1	Negative	26-30	M	GGD HollandsMidden
915	0-1	Negative	26-30	F	GGD HollandsMidden
916	0-1	Negative	26-30	M	GGD HollandsMidden
917	0-1	Negative	26-30	M	GGD HollandsMidden
918	0-1	Negative	26-30	F	GGD HollandsMidden
919	0-1	Negative	26-30	M	GGD HollandsMidden
920	0-1	Negative	26-30	F	GGD HollandsMidden
921	0-1	Negative	26-30	M	GGD HollandsMidden
922	0-1	Negative	26-30	M	GGD HollandsMidden
923	0-1	Negative	26-30	M	GGD HollandsMidden
924	0-1	Negative	26-30	M	GGD HollandsMidden
925	0-1	Negative	26-30	M	GGD HollandsMidden
926	0-1	Negative	26-30	M	GGD HollandsMidden
927	0-1	Negative	26-30	M	GGD HollandsMidden
928	0-1	Negative	26-30	M	GGD HollandsMidden
929	0-1	Negative	26-30	M	GGD HollandsMidden
930	0-1	Negative	26-30	F	GGD HollandsMidden
931	0-1	Negative	26-30	M	GGD HollandsMidden
932	0-1	Negative	26-30	F	GGD HollandsMidden
933	0-1	Negative	26-30	F	GGD HollandsMidden
934	0-1	Negative	26-30	F	GGD HollandsMidden
935	0-1	Negative	26-30	M	GGD HollandsMidden
936	0-1	Negative	26-30	F	GGD HollandsMidden
937	0-1	Negative	26-30	F	GGD HollandsNoorden
938	0-1	Negative	26-30	M	GGD HollandsNoorden
939	0-1	Negative	26-30	M	GGD HollandsNoorden
940	0-1	Negative	26-30	M	GGD HollandsNoorden
941	0-1	Negative	26-30	F	GGD HollandsNoorden
942	0-1	Negative	26-30	F	GGD HollandsNoorden
943	0-1	Negative	26-30	F	GGD HollandsNoorden
944	0-1	Negative	26-30	F	GGD HollandsNoorden
945	0-1	Negative	26-30	M	GGD HollandsNoorden
946	0-1	Negative	26-30	F	GGD HollandsNoorden
947	0-1	Negative	26-30	F	GGD HollandsNoorden
948	0-1	Negative	26-30	M	GGD HollandsNoorden
949	0-1	Negative	26-30	M	GGD HollandsNoorden
950	0-1	Negative	26-30	F	GGD HollandsNoorden
951	0-1	Negative	26-30	M	GGD HollandsNoorden
952	0-1	Negative	26-30	M	GGD HollandsNoorden
953	0-1	Negative	26-30	M	GGD HollandsNoorden
954	0-1	Negative	26-30	M	GGD HollandsNoorden
955	0-1	Negative	26-30	M	GGD HollandsNoorden
956	0-1	Negative	26-30	F	GGD HollandsNoorden
957	0-1	Negative	26-30	M	GGD IJsselland
958	0-1	Negative	26-30	F	GGD IJsselland
959	0-1	Negative	26-30	M	GGD IJsselland
960	0-1	Negative	26-30	F	GGD IJsselland
961	0-1	Negative	26-30	M	GGD IJsselland
962	0-1	Negative	26-30	F	GGD IJsselland
963	0-1	Negative	26-30	M	GGD IJsselland
964	0-1	Negative	26-30	M	GGD IJsselland
965	0-1	Negative	26-30	M	GGD IJsselland
966	0-1	Negative	26-30	F	GGD IJsselland
967	0-1	Negative	26-30	M	GGD IJsselland
968	0-1	Negative	26-30	F	GGD IJsselland
969	0-1	Negative	26-30	F	GGD IJsselland
970	0-1	Negative	26-30	F	GGD IJsselland
971	0-1	Negative	26-30	F	GGD IJsselland
972	0-1	Negative	26-30	F	GGD IJsselland
973	0-1	Negative	26-30	F	GGD IJsselland
974	0-1	Negative	26-30	F	GGD IJsselland
975	0-1	Negative	26-30	F	GGD IJsselland
976	0-1	Negative	26-30	M	GGD IJsselland
977	0-1	Negative	26-30	M	GGD IJsselland
978	0-1	Negative	26-30	M	GGD IJsselland
979	0-1	Negative	26-30	F	GGD Kennemerland
980	0-1	Negative	26-30	M	GGD Kennemerland
981	0-1	Negative	26-30	F	GGD Kennemerland
982	0-1	Negative	26-30	M	GGD Kennemerland
983	0-1	Negative	26-30	F	GGD Kennemerland
984	0-1	Negative	26-30	M	GGD Kennemerland
985	0-1	Negative	26-30	F	GGD Kennemerland
986	0-1	Negative	26-30	M	GGD Noord en OostGelderland
987	0-1	Negative	26-30	M	GGD Noord en OostGelderland
988	0-1	Negative	26-30	F	GGD Noord en OostGelderland
989	0-1	Negative	26-30	F	GGD Noord en OostGelderland
990	0-1	Negative	26-30	F	GGD Noord en OostGelderland
991	0-1	Negative	26-30	F	GGD Noord en OostGelderland
992	0-1	Negative	26-30	F	GGD Noord en OostGelderland
993	0-1	Negative	26-30	M	GGD Noord en OostGelderland
994	0-1	Negative	26-30	F	GGD Noord en OostGelderland
995	0-1	Negative	26-30	F	GGD Noord en OostGelderland
996	0-1	Negative	26-30	M	GGD Noord en OostGelderland
997	0-1	Negative	26-30	F	GGD Noord en OostGelderland
998	0-1	Negative	26-30	M	GGD Noord en OostGelderland
999	0-1	Negative	26-30	F	GGD Noord en OostGelderland
1000	0-1	Negative	26-30	F	GGD Noord en OostGelderland
1001	0-1	Negative	26-30	F	GGD Noord en OostGelderland
1002	0-1	Negative	26-30	M	GGD Noord en OostGelderland
1003	0-1	Negative	26-30	F	GGD Noord en OostGelderland
1004	0-1	Negative	26-30	F	GGD NoordenMiddenLimburg
1005	0-1	Negative	26-30	F	GGD NoordenMiddenLimburg
1006	0-1	Negative	26-30	M	GGD NoordenMiddenLimburg
1007	0-1	Negative	26-30	M	GGD NoordenMiddenLimburg
1008	0-1	Negative	26-30	M	GGD NoordenMiddenLimburg
1009	0-1	Negative	26-30	F	GGD NoordenMiddenLimburg
1010	0-1	Negative	26-30	F	GGD NoordenMiddenLimburg
1011	0-1	Negative	26-30	M	GGD NoordenMiddenLimburg
1012	0-1	Negative	26-30	M	GGD NoordenMiddenLimburg
1013	0-1	Negative	26-30	F	GGD NoordenMiddenLimburg
1014	0-1	Negative	26-30	M	GGD Regio Twente
1015	0-1	Negative	26-30	F	GGD Regio Twente
1016	0-1	Negative	26-30	M	GGD Regio Twente
1017	0-1	Negative	26-30	M	GGD Regio Twente
1018	0-1	Negative	26-30	M	GGD Regio Twente
1019	0-1	Negative	26-30	F	GGD Regio Twente
1020	0-1	Negative	26-30	F	GGD Regio Twente
1021	0-1	Negative	26-30	M	GGD Regio Twente
1022	0-1	Negative	26-30	M	GGD Regio Twente
1023	0-1	Negative	26-30	F	GGD Regio Twente
1024	0-1	Negative	26-30	F	GGD Regio Twente
1025	0-1	Negative	26-30	M	GGD Regio Twente
1026	0-1	Negative	26-30	M	GGD Regio Twente
1027	0-1	Negative	26-30	M	GGD Regio Twente
1028	0-1	Negative	26-30	M	GGD Regio Twente
1029	0-1	Negative	26-30	M	GGD Regio Twente
1030	0-1	Negative	26-30	F	GGD Regio Twente
1031	0-1	Negative	26-30	F	GGD Regio Twente
1032	0-1	Negative	26-30	F	GGD Regio Twente
1033	0-1	Negative	26-30	F	GGD Regio Twente
1034	0-1	Negative	26-30	F	GGD Regio Twente
1035	0-1	Negative	26-30	F	GGD Regio Twente
1036	0-1	Negative	26-30	F	GGD Regio Utrecht
1037	0-1	Negative	26-30	F	GGD regio Utrecht
1038	0-1	Negative	26-30	F	GGD Regio Utrecht
1039	0-1	Negative	26-30	F	GGD regio Utrecht
1040	0-1	Negative	26-30	F	GGD regio Utrecht
1041	0-1	Negative	26-30	F	GGD Regio Utrecht
1042	0-1	Negative	26-30	F	GGD regio Utrecht
1043	0-1	Negative	26-30	F	GGD regio Utrecht
1044	0-1	Negative	26-30	M	GGD regio Utrecht
1045	0-1	Negative	26-30	M	GGD regio Utrecht
1046	0-1	Negative	26-30	F	GGD regio Utrecht
1047	0-1	Negative	26-30	F	GGD regio Utrecht
1048	0-1	Negative	26-30	F	GGD regio Utrecht
1049	0-1	Negative	26-30	F	GGD Regio Utrecht
1050	0-1	Negative	26-30	M	GGD regio Utrecht
1051	0-1	Negative	26-30	M	GGD Regio Utrecht
1052	0-1	Negative	26-30	M	GGD Regio Utrecht
1053	0-1	Negative	26-30	F	GGD regio Utrecht
1054	0-1	Negative	26-30	M	GGD regio Utrecht
1055	0-1	Negative	26-30	M	GGD regio Utrecht
1056	0-1	Negative	26-30	M	GGD regio Utrecht
1057	0-1	Negative	26-30	F	GGD regio Utrecht
1058	0-1	Negative	26-30	F	GGD regio Utrecht
1059	0-1	Negative	26-30	M	GGD Regio Utrecht
1060	0-1	Negative	26-30	F	GGD Regio Utrecht
1061	0-1	Negative	26-30	F	GGD regio Utrecht
1062	0-1	Negative	26-30	F	GGD regio Utrecht
1063	0-1	Negative	26-30	M	GGD regio Utrecht
1064	0-1	Negative	26-30	F	GGD Regio Utrecht
1065	0-1	Negative	26-30	F	GGD regio Utrecht
1066	0-1	Negative	26-30	F	GGD regio Utrecht
1067	0-1	Negative	26-30	M	GGD regio Utrecht
1068	0-1	Negative	26-30	F	GGD regio Utrecht
1069	0-1	Negative	26-30	M	GGD regio Utrecht
1070	0-1	Negative	26-30	F	GGD regio Utrecht
1071	0-1	Negative	26-30	F	GGD regio Utrecht
1072	0-1	Negative	26-30	F	GGD regio Utrecht
1073	0-1	Negative	26-30	M	GGD regio Utrecht
1074	0-1	Negative	26-30	M	GGD regio Utrecht
1075	0-1	Negative	26-30	F	GGD regio Utrecht
1076	0-1	Negative	26-30	F	GGD regio Utrecht
1077	0-1	Negative	26-30	M	GGD regio Utrecht
1078	0-1	Negative	26-30	M	GGD Regio Utrecht
1079	0-1	Negative	26-30	M	GGD Regio Utrecht
1080	0-1	Negative	26-30	M	GGD Regio Utrecht
1081	0-1	Negative	26-30	M	GGD regio Utrecht
1082	0-1	Negative	26-30	F	GGD regio Utrecht
1083	0-1	Negative	26-30	F	GGD regio Utrecht
1084	0-1	Negative	26-30	M	GGD regio Utrecht
1085	0-1	Negative	26-30	M	GGD regio Utrecht
1086	0-1	Negative	26-30	F	GGD Regio Utrecht
1087	0-1	Negative	26-30	F	GGD Regio Utrecht
1088	0-1	Negative	26-30	M	GGD regio Utrecht
1089	0-1	Negative	26-30	F	GGD regio Utrecht
1090	0-1	Negative	26-30	F	GGD regio Utrecht
1091	0-1	Negative	26-30	M	GGD regio Utrecht
1092	0-1	Negative	26-30	M	GGD regio Utrecht
1093	0-1	Negative	26-30	M	GGD regio Utrecht
1094	0-1	Negative	26-30	F	GGD regio Utrecht
1095	0-1	Negative	26-30	M	GGD regio Utrecht
1096	0-1	Negative	26-30	F	GGD regio Utrecht
1097	0-1	Negative	26-30	M	GGD Regio Utrecht
1098	0-1	Negative	26-30	F	GGD regio Utrecht
1099	0-1	Negative	26-30	M	GGD regio Utrecht
1100	0-1	Negative	26-30	M	GGD regio Utrecht
1101	0-1	Negative	26-30	F	GGD regio Utrecht
1102	0-1	Negative	26-30	M	GGD regio Utrecht
1103	0-1	Negative	26-30	F	GGD regio Utrecht
1104	0-1	Negative	26-30	F	GGD regio Utrecht
1105	0-1	Negative	26-30	M	GGD Regio Utrecht
1106	0-1	Negative	26-30	F	GGD Regio Utrecht
1107	0-1	Negative	26-30	F	GGD Regio Utrecht
1108	0-1	Negative	26-30	M	GGD Regio Utrecht
1109	0-1	Negative	26-30	M	GGD Regio Utrecht
1110	0-1	Negative	26-30	F	GGD regio Utrecht
1111	0-1	Negative	26-30	M	GGD Regio Utrecht
1112	0-1	Negative	26-30	M	GGD regio Utrecht
1113	0-1	Negative	26-30	M	GGD regio Utrecht
1114	0-1	Negative	26-30	F	GGD regio Utrecht
1115	0-1	Negative	26-30	M	GGD regio Utrecht
1116	0-1	Negative	26-30	M	GGD regio Utrecht
1117	0-1	Negative	26-30	M	GGD regio Utrecht
1118	0-1	Negative	26-30	M	GGD Regio Utrecht
1119	0-1	Negative	26-30	F	GGD regio Utrecht
1120	0-1	Negative	26-30	M	GGD regio Utrecht
1121	0-1	Negative	26-30	F	GGD regio Utrecht
1122	0-1	Negative	26-30	F	GGD Regio Utrecht
1123	0-1	Negative	26-30	F	GGD Regio Utrecht
1124	0-1	Negative	26-30	F	GGD regio Utrecht
1125	0-1	Negative	26-30	M	GGD Regio Utrecht
1126	0-1	Negative	26-30	F	GGD regio Utrecht
1127	0-1	Negative	26-30	M	GGD regio Utrecht
1128	0-1	Negative	26-30	F	GGD regio Utrecht
1129	0-1	Negative	26-30	F	GGD regio Utrecht
1130	0-1	Negative	26-30	F	GGD Regio Utrecht
1131	0-1	Negative	26-30	F	GGD Rotterdam-Rijnmond
1132	0-1	Negative	26-30	M	GGD Rotterdam-Rijnmond
1133	0-1	Negative	26-30	F	GGD Rotterdam-Rijnmond
1134	0-1	Negative	26-30	F	GGD Rotterdam-Rijnmond
1135	0-1	Negative	26-30	F	GGD Rotterdam-Rijnmond
1136	0-1	Negative	26-30	M	GGD Rotterdam-Rijnmond
1137	0-1	Negative	26-30	M	GGD Rotterdam-Rijnmond
1138	0-1	Negative	26-30	M	GGD Rotterdam-Rijnmond
1139	0-1	Negative	26-30	M	GGD Rotterdam-Rijnmond
1140	0-1	Negative	26-30	M	GGD Rotterdam-Rijnmond
1141	0-1	Negative	26-30	F	GGD Rotterdam-Rijnmond
1142	0-1	Negative	26-30	M	GGD Rotterdam-Rijnmond
1143	0-1	Negative	26-30	M	GGD Rotterdam-Rijnmond
1144	0-1	Negative	26-30	M	GGD Rotterdam-Rijnmond
1145	0-1	Negative	26-30	M	GGD Rotterdam-Rijnmond
1146	0-1	Negative	26-30	M	GGD Rotterdam-Rijnmond
1147	0-1	Negative	26-30	F	GGD Rotterdam-Rijnmond
1148	0-1	Negative	26-30	M	GGD Rotterdam-Rijnmond
1149	0-1	Negative	26-30	M	GGD Rotterdam-Rijnmond
1150	0-1	Negative	26-30	M	GGD Rotterdam-Rijnmond
1151	0-1	Negative	26-30	F	GGD West-Brabant
1152	0-1	Negative	26-30	F	GGD West-Brabant
1153	0-1	Negative	26-30	F	GGD West-Brabant
1154	0-1	Negative	26-30	M	GGD West-Brabant
1155	0-1	Negative	26-30	M	GGD West-Brabant
1156	0-1	Negative	26-30	F	GGD West-Brabant
1157	0-1	Negative	26-30	M	GGD West-Brabant
1158	0-1	Negative	26-30	M	GGD West-Brabant
1159	0-1	Negative	26-30	F	GGD West-Brabant
1160	0-1	Negative	26-30	F	GGD Zaanstreek/Waterland
1161	0-1	Negative	26-30	F	GGD Zaanstreek/Waterland
1162	0-1	Negative	26-30	F	GGD Zaanstreek/Waterland
1163	0-1	Negative	26-30	F	GGD Zaanstreek/Waterland
1164	0-1	Negative	26-30	F	GGD Zaanstreek/Waterland
1165	0-1	Negative	26-30	M	GGD Zaanstreek/Waterland
1166	0-1	Negative	26-30	M	GGD Zaanstreek/Waterland
1167	0-1	Negative	26-30	M	GGD Zaanstreek/Waterland
1168	0-1	Negative	26-30	F	GGD Zaanstreek/Waterland
1169	0-1	Negative	26-30	M	GGD Zaanstreek/Waterland
1170	0-1	Negative	26-30	M	GGD Zaanstreek/Waterland
1171	0-1	Negative	26-30	M	GGD Zaanstreek/Waterland
1172	0-1	Negative	26-30	M	GGD Zaanstreek/Waterland
1173	0-1	Negative	26-30	F	GGD Zaanstreek/Waterland
1174	0-1	Negative	26-30	F	GGD Zaanstreek/Waterland
1175	0-1	Negative	26-30	M	GGD Zaanstreek/Waterland
1176	0-1	Negative	26-30	M	GGD Zeeland
1177	0-1	Negative	26-30	M	GGD Zeeland
1178	0-1	Negative	26-30	F	GGD Zeeland
1179	0-1	Negative	26-30	F	GGD Zeeland
1180	0-1	Negative	26-30	M	GGD Zeeland
1181	0-1	Negative	26-30	F	GGD Zeeland
1182	0-1	Negative	26-30	M	GGD Zeeland
1183	0-1	Negative	26-30	F	GGD Zeeland
1184	0-1	Negative	26-30	F	GGD Zeeland
1185	0-1	Negative	26-30	M	GGD Zeeland
1186	0-1	Negative	26-30	M	GGD Zeeland
1187	0-1	Negative	26-30	F	GGD Zeeland
1188	0-1	Negative	26-30	F	GGD ZuidHolland-Zuid
1189	0-1	Negative	26-30	M	GGD ZuidHolland-Zuid
1190	0-1	Negative	26-30	F	GGD ZuidHolland-Zuid
1191	0-1	Negative	26-30	F	GGD ZuidHolland-Zuid
1192	0-1	Negative	26-30	M	GGD ZuidHolland-Zuid
1193	0-1	Negative	26-30	M	GGD ZuidHolland-Zuid
1194	0-1	Negative	26-30	F	GGD ZuidHolland-Zuid
1195	0-1	Negative	26-30	F	GGD ZuidHolland-Zuid
1196	0-1	Negative	26-30	M	GGD ZuidHolland-Zuid
1197	0-1	Negative	26-30	M	GGD ZuidHolland-Zuid
1198	0-1	Negative	26-30	M	GGD ZuidHolland-Zuid
1199	0-1	Negative	26-30	F	GGD ZuidHolland-Zuid
1200	0-1	Negative	26-30	F	GGD ZuidHolland-Zuid
1201	0-1	Negative	26-30	F	GGD ZuidHolland-Zuid
1202	0-1	Negative	26-30	F	GGD ZuidHolland-Zuid
1203	0-1	Negative	26-30	M	GGD ZuidHolland-Zuid
1204	0-1	Negative	26-30	F	GGD ZuidHolland-Zuid
1205	0-1	Negative	26-30	M	GGD ZuidHolland-Zuid
1206	0-1	Negative	26-30	M	GGD ZuidHolland-Zuid
1207	0-1	Negative	26-30	M	GGD ZuidHolland-Zuid
1208	0-1	Negative	26-30	F	GGD ZuidHolland-Zuid
1209	0-1	Negative	26-30	F	GGD ZuidLimburg
1210	0-1	Negative	26-30	F	GGD ZuidLimburg
1211	0-1	Negative	26-30	F	GGD ZuidLimburg
1212	0-1	Negative	26-30	M	GGD ZuidLimburg
1213	0-1	Negative	26-30	M	GGD ZuidLimburg
1214	0-1	Negative	26-30	F	GGD ZuidLimburg
1215	0-1	Negative	26-30	F	GGD ZuidLimburg
1216	0-1	Negative	26-30	F	GGD ZuidLimburg
1217	0-1	Negative	26-30	M	GGD ZuidLimburg
1218	0-1	Negative	26-30	F	GGD ZuidLimburg
1219	0-1	Negative	26-30	M	GGD ZuidLimburg
1220	0-1	Negative	26-30	M	GGD ZuidLimburg
1221	0-1	Negative	26-30	F	GGD ZuidLimburg
1222	0-1	Negative	26-30	M	GGD ZuidLimburg
1223	0-1	Negative	26-30	F	GGD ZuidLimburg
1224	0-1	Negative	26-30	F	GGD ZuidLimburg
1225	0-1	Negative	26-30	F	GGD ZuidLimburg
1226	0-1	Negative	26-30	F	GGD ZuidLimburg
1227	0-1	Negative	26-30	F	GGD ZuidLimburg
1228	0-1	Negative	26-30	F	GGD ZuidLimburg
1229	0-1	Negative	26-30	F	GGD ZuidLimburg
1230	0-1	Negative	26-30	F	GGD ZuidLimburg
1231	0-1	Negative	26-30	M	VGGM
1232	0-1	Negative	26-30	M	VGGM
1233	0-1	Negative	26-30	M	VGGM
1234	0-1	Negative	26-30	F	VGGM
1235	0-1	Negative	26-30	M	VGGM
1236	0-1	Negative	26-30	F	VGGM
1237	0-1	Negative	26-30	M	VGGM
1238	0-1	Negative	26-30	M	VGGM
1239	0-1	Negative	26-30	F	VGGM
1240	0-1	Negative	26-30	M	VGGM
1241	0-1	Negative	26-30	M	VGGM
1242	0-1	Negative	26-30	M	VGGM
1243	0-1	Negative	26-30	F	VGGM
1244	0-1	Negative	26-30	M	VGGM
1245	0-1	Negative	26-30	F	VGGM
1246	0-1	Negative	26-30	F	VGGM
1247	0-1	Initial reactive	26-30	M	GGD Brabant-ZuidOost
1248	0-1	Initial reactive	26-30	F	GGD Noord en OostGelderland
1249	1-2	False_pos	26-30	M	GGD ZuidHolland-Zuid
1250	2-3	False_pos	26-30	F	GGD Groningen
1251	3-4	False_pos	26-30	F	VGGM
1252	>15	Positive	31-35	F	GGD IJsselland
1253	>15	Positive	31-35	F	GGD Regio Utrecht
1254	>15	Positive	31-35	F	GGD ZuidHolland-Zuid
1255	11-12	Positive	31-35	F	GGD Regio Utrecht
1256	1-2	Positive	31-35	M	GGD HartvoorBrabant
1257	14-15	Positive	31-35	M	GGD NoordenMiddenLimburg
1258	2-3	Positive	31-35	M	GGD HollandsMidden
1259	3-4	Positive	31-35	M	GGD Haaglanden
1260	6-7	Positive	31-35	M	GGD HartvoorBrabant
1261	0-1	Negative	31-35	M	GGD Amsterdam
1262	0-1	Negative	31-35	M	GGD Amsterdam
1263	0-1	Negative	31-35	M	GGD Amsterdam
1264	0-1	Negative	31-35	F	GGD Amsterdam
1265	0-1	Negative	31-35	M	GGD Amsterdam
1266	0-1	Negative	31-35	F	GGD Amsterdam
1267	0-1	Negative	31-35	M	GGD Amsterdam
1268	0-1	Negative	31-35	F	GGD Amsterdam
1269	0-1	Negative	31-35	M	GGD Amsterdam
1270	0-1	Negative	31-35	F	GGD Amsterdam
1271	0-1	Negative	31-35	M	GGD Amsterdam
1272	0-1	Negative	31-35	M	GGD Amsterdam
1273	0-1	Negative	31-35	F	GGD Amsterdam
1274	0-1	Negative	31-35	F	GGD Amsterdam
1275	0-1	Negative	31-35	M	GGD Amsterdam
1276	0-1	Negative	31-35	M	GGD Amsterdam
1277	0-1	Negative	31-35	M	GGD Amsterdam
1278	0-1	Negative	31-35	M	GGD Amsterdam
1279	0-1	Negative	31-35	M	GGD Amsterdam
1280	0-1	Negative	31-35	F	GGD Amsterdam
1281	0-1	Negative	31-35	M	GGD Amsterdam
1282	0-1	Negative	31-35	M	GGD Amsterdam
1283	0-1	Negative	31-35	M	GGD Amsterdam
1284	0-1	Negative	31-35	F	GGD Brabant-ZuidOost
1285	0-1	Negative	31-35	F	GGD Brabant-ZuidOost
1286	0-1	Negative	31-35	M	GGD Brabant-ZuidOost
1287	0-1	Negative	31-35	M	GGD Brabant-ZuidOost
1288	0-1	Negative	31-35	M	GGD Brabant-ZuidOost
1289	0-1	Negative	31-35	F	GGD Brabant-ZuidOost
1290	0-1	Negative	31-35	F	GGD Brabant-ZuidOost
1291	0-1	Negative	31-35	M	GGD Brabant-ZuidOost
1292	0-1	Negative	31-35	M	GGD Drenthe
1293	0-1	Negative	31-35	F	GGD Drenthe
1294	0-1	Negative	31-35	M	GGD Drenthe
1295	0-1	Negative	31-35	F	GGD Drenthe
1296	0-1	Negative	31-35	F	GGD Drenthe
1297	0-1	Negative	31-35	F	GGD Drenthe
1298	0-1	Negative	31-35	F	GGD Drenthe
1299	0-1	Negative	31-35	F	GGD Flevoland
1300	0-1	Negative	31-35	F	GGD Flevoland
1301	0-1	Negative	31-35	F	GGD Fryslan
1302	0-1	Negative	31-35	F	GGD Fryslan
1303	0-1	Negative	31-35	F	GGD Fryslan
1304	0-1	Negative	31-35	M	GGD Fryslan
1305	0-1	Negative	31-35	M	GGD Fryslan
1306	0-1	Negative	31-35	M	GGD Fryslan
1307	0-1	Negative	31-35	F	GGD Fryslan
1308	0-1	Negative	31-35	F	GGD Fryslan
1309	0-1	Negative	31-35	M	GGD Fryslan
1310	0-1	Negative	31-35	F	GGD Fryslan
1311	0-1	Negative	31-35	F	GGD Fryslan
1312	0-1	Negative	31-35	F	GGD Fryslan
1313	0-1	Negative	31-35	F	GGD Fryslan
1314	0-1	Negative	31-35	M	GGD Gelderland-Zuid
1315	0-1	Negative	31-35	M	GGD Gelderland-Zuid
1316	0-1	Negative	31-35	M	GGD Gelderland-Zuid
1317	0-1	Negative	31-35	F	GGD Gelderland-Zuid
1318	0-1	Negative	31-35	M	GGD Gelderland-Zuid
1319	0-1	Negative	31-35	F	GGD Gelderland-Zuid
1320	0-1	Negative	31-35	M	GGD Gelderland-Zuid
1321	0-1	Negative	31-35	F	GGD Gelderland-Zuid
1322	0-1	Negative	31-35	M	GGD Gelderland-Zuid
1323	0-1	Negative	31-35	M	GGD Gelderland-Zuid
1324	0-1	Negative	31-35	F	GGD Gelderland-Zuid
1325	0-1	Negative	31-35	F	GGD Gelderland-Zuid
1326	0-1	Negative	31-35	M	GGD Gelderland-Zuid
1327	0-1	Negative	31-35	F	GGD Gelderland-Zuid
1328	0-1	Negative	31-35	M	GGD Gelderland-Zuid
1329	0-1	Negative	31-35	F	GGD Gelderland-Zuid
1330	0-1	Negative	31-35	F	GGD Gelderland-Zuid
1331	0-1	Negative	31-35	F	GGD GooienVechtstreek
1332	0-1	Negative	31-35	M	GGD Groningen
1333	0-1	Negative	31-35	M	GGD Groningen
1334	0-1	Negative	31-35	M	GGD Groningen
1335	0-1	Negative	31-35	F	GGD Groningen
1336	0-1	Negative	31-35	F	GGD Groningen
1337	0-1	Negative	31-35	F	GGD Groningen
1338	0-1	Negative	31-35	F	GGD Groningen
1339	0-1	Negative	31-35	F	GGD Groningen
1340	0-1	Negative	31-35	M	GGD Groningen
1341	0-1	Negative	31-35	F	GGD Groningen
1342	0-1	Negative	31-35	F	GGD Groningen
1343	0-1	Negative	31-35	M	GGD Groningen
1344	0-1	Negative	31-35	M	GGD Groningen
1345	0-1	Negative	31-35	F	GGD Haaglanden
1346	0-1	Negative	31-35	M	GGD Haaglanden
1347	0-1	Negative	31-35	F	GGD Haaglanden
1348	0-1	Negative	31-35	F	GGD Haaglanden
1349	0-1	Negative	31-35	M	GGD Haaglanden
1350	0-1	Negative	31-35	M	GGD Haaglanden
1351	0-1	Negative	31-35	F	GGD Haaglanden
1352	0-1	Negative	31-35	F	GGD Haaglanden
1353	0-1	Negative	31-35	F	GGD Haaglanden
1354	0-1	Negative	31-35	F	GGD Haaglanden
1355	0-1	Negative	31-35	M	GGD Haaglanden
1356	0-1	Negative	31-35	M	GGD Haaglanden
1357	0-1	Negative	31-35	M	GGD Haaglanden
1358	0-1	Negative	31-35	M	GGD Haaglanden
1359	0-1	Negative	31-35	M	GGD Haaglanden
1360	0-1	Negative	31-35	M	GGD Haaglanden
1361	0-1	Negative	31-35	M	GGD Haaglanden
1362	0-1	Negative	31-35	M	GGD Haaglanden
1363	0-1	Negative	31-35	F	GGD Haaglanden
1364	0-1	Negative	31-35	F	GGD Haaglanden
1365	0-1	Negative	31-35	F	GGD Haaglanden
1366	0-1	Negative	31-35	F	GGD Haaglanden
1367	0-1	Negative	31-35	M	GGD Haaglanden
1368	0-1	Negative	31-35	M	GGD HartvoorBrabant
1369	0-1	Negative	31-35	M	GGD HartvoorBrabant
1370	0-1	Negative	31-35	M	GGD HartvoorBrabant
1371	0-1	Negative	31-35	F	GGD HartvoorBrabant
1372	0-1	Negative	31-35	F	GGD HartvoorBrabant
1373	0-1	Negative	31-35	M	GGD HartvoorBrabant
1374	0-1	Negative	31-35	F	GGD HartvoorBrabant
1375	0-1	Negative	31-35	F	GGD HartvoorBrabant
1376	0-1	Negative	31-35	M	GGD HartvoorBrabant
1377	0-1	Negative	31-35	M	GGD HartvoorBrabant
1378	0-1	Negative	31-35	M	GGD HartvoorBrabant
1379	0-1	Negative	31-35	F	GGD HartvoorBrabant
1380	0-1	Negative	31-35	F	GGD HartvoorBrabant
1381	0-1	Negative	31-35	F	GGD HartvoorBrabant
1382	0-1	Negative	31-35	M	GGD HartvoorBrabant
1383	0-1	Negative	31-35	F	GGD HartvoorBrabant
1384	0-1	Negative	31-35	M	GGD HartvoorBrabant
1385	0-1	Negative	31-35	F	GGD HartvoorBrabant
1386	0-1	Negative	31-35	F	GGD HartvoorBrabant
1387	0-1	Negative	31-35	F	GGD HartvoorBrabant
1388	0-1	Negative	31-35	F	GGD HartvoorBrabant
1389	0-1	Negative	31-35	F	GGD HartvoorBrabant
1390	0-1	Negative	31-35	M	GGD HartvoorBrabant
1391	0-1	Negative	31-35	M	GGD HartvoorBrabant
1392	0-1	Negative	31-35	M	GGD HartvoorBrabant
1393	0-1	Negative	31-35	F	GGD HartvoorBrabant
1394	0-1	Negative	31-35	F	GGD HartvoorBrabant
1395	0-1	Negative	31-35	F	GGD HartvoorBrabant
1396	0-1	Negative	31-35	M	GGD HartvoorBrabant
1397	0-1	Negative	31-35	M	GGD HartvoorBrabant
1398	0-1	Negative	31-35	M	GGD HartvoorBrabant
1399	0-1	Negative	31-35	F	GGD HartvoorBrabant
1400	0-1	Negative	31-35	M	GGD HartvoorBrabant
1401	0-1	Negative	31-35	F	GGD HartvoorBrabant
1402	0-1	Negative	31-35	F	GGD HartvoorBrabant
1403	0-1	Negative	31-35	F	GGD HartvoorBrabant
1404	0-1	Negative	31-35	F	GGD HollandsMidden
1405	0-1	Negative	31-35	M	GGD HollandsMidden
1406	0-1	Negative	31-35	M	GGD HollandsMidden
1407	0-1	Negative	31-35	M	GGD HollandsMidden
1408	0-1	Negative	31-35	F	GGD HollandsMidden
1409	0-1	Negative	31-35	M	GGD HollandsMidden
1410	0-1	Negative	31-35	F	GGD HollandsMidden
1411	0-1	Negative	31-35	M	GGD HollandsMidden
1412	0-1	Negative	31-35	M	GGD HollandsMidden
1413	0-1	Negative	31-35	M	GGD HollandsMidden
1414	0-1	Negative	31-35	F	GGD HollandsMidden
1415	0-1	Negative	31-35	M	GGD HollandsMidden
1416	0-1	Negative	31-35	F	GGD HollandsMidden
1417	0-1	Negative	31-35	F	GGD HollandsMidden
1418	0-1	Negative	31-35	F	GGD HollandsMidden
1419	0-1	Negative	31-35	F	GGD HollandsMidden
1420	0-1	Negative	31-35	M	GGD HollandsMidden
1421	0-1	Negative	31-35	M	GGD HollandsMidden
1422	0-1	Negative	31-35	M	GGD HollandsMidden
1423	0-1	Negative	31-35	F	GGD HollandsMidden
1424	0-1	Negative	31-35	M	GGD HollandsMidden
1425	0-1	Negative	31-35	M	GGD HollandsMidden
1426	0-1	Negative	31-35	F	GGD HollandsMidden
1427	0-1	Negative	31-35	M	GGD HollandsMidden
1428	0-1	Negative	31-35	M	GGD HollandsMidden
1429	0-1	Negative	31-35	F	GGD HollandsMidden
1430	0-1	Negative	31-35	M	GGD HollandsMidden
1431	0-1	Negative	31-35	M	GGD HollandsMidden
1432	0-1	Negative	31-35	M	GGD HollandsMidden
1433	0-1	Negative	31-35	M	GGD HollandsMidden
1434	0-1	Negative	31-35	M	GGD HollandsMidden
1435	0-1	Negative	31-35	M	GGD HollandsMidden
1436	0-1	Negative	31-35	M	GGD HollandsMidden
1437	0-1	Negative	31-35	F	GGD HollandsMidden
1438	0-1	Negative	31-35	M	GGD HollandsMidden
1439	0-1	Negative	31-35	F	GGD HollandsMidden
1440	0-1	Negative	31-35	M	GGD HollandsMidden
1441	0-1	Negative	31-35	M	GGD HollandsMidden
1442	0-1	Negative	31-35	F	GGD HollandsNoorden
1443	0-1	Negative	31-35	M	GGD HollandsNoorden
1444	0-1	Negative	31-35	F	GGD HollandsNoorden
1445	0-1	Negative	31-35	F	GGD HollandsNoorden
1446	0-1	Negative	31-35	M	GGD HollandsNoorden
1447	0-1	Negative	31-35	M	GGD HollandsNoorden
1448	0-1	Negative	31-35	F	GGD HollandsNoorden
1449	0-1	Negative	31-35	M	GGD HollandsNoorden
1450	0-1	Negative	31-35	F	GGD HollandsNoorden
1451	0-1	Negative	31-35	M	GGD HollandsNoorden
1452	0-1	Negative	31-35	M	GGD HollandsNoorden
1453	0-1	Negative	31-35	M	GGD HollandsNoorden
1454	0-1	Negative	31-35	F	GGD IJsselland
1455	0-1	Negative	31-35	F	GGD IJsselland
1456	0-1	Negative	31-35	F	GGD IJsselland
1457	0-1	Negative	31-35	F	GGD IJsselland
1458	0-1	Negative	31-35	M	GGD IJsselland
1459	0-1	Negative	31-35	M	GGD IJsselland
1460	0-1	Negative	31-35	M	GGD IJsselland
1461	0-1	Negative	31-35	M	GGD IJsselland
1462	0-1	Negative	31-35	M	GGD IJsselland
1463	0-1	Negative	31-35	M	GGD IJsselland
1464	0-1	Negative	31-35	F	GGD IJsselland
1465	0-1	Negative	31-35	F	GGD IJsselland
1466	0-1	Negative	31-35	F	GGD IJsselland
1467	0-1	Negative	31-35	M	GGD IJsselland
1468	0-1	Negative	31-35	F	GGD IJsselland
1469	0-1	Negative	31-35	F	GGD Kennemerland
1470	0-1	Negative	31-35	M	GGD Kennemerland
1471	0-1	Negative	31-35	M	GGD Kennemerland
1472	0-1	Negative	31-35	F	GGD Kennemerland
1473	0-1	Negative	31-35	M	GGD Kennemerland
1474	0-1	Negative	31-35	F	GGD Kennemerland
1475	0-1	Negative	31-35	M	GGD Kennemerland
1476	0-1	Negative	31-35	F	GGD Kennemerland
1477	0-1	Negative	31-35	F	GGD Kennemerland
1478	0-1	Negative	31-35	M	GGD Kennemerland
1479	0-1	Negative	31-35	F	GGD Noord en OostGelderland
1480	0-1	Negative	31-35	F	GGD Noord en OostGelderland
1481	0-1	Negative	31-35	F	GGD Noord en OostGelderland
1482	0-1	Negative	31-35	M	GGD Noord en OostGelderland
1483	0-1	Negative	31-35	F	GGD Noord en OostGelderland
1484	0-1	Negative	31-35	F	GGD Noord en OostGelderland
1485	0-1	Negative	31-35	M	GGD Noord en OostGelderland
1486	0-1	Negative	31-35	M	GGD Noord en OostGelderland
1487	0-1	Negative	31-35	F	GGD Noord en OostGelderland
1488	0-1	Negative	31-35	M	GGD Noord en OostGelderland
1489	0-1	Negative	31-35	M	GGD Noord en OostGelderland
1490	0-1	Negative	31-35	F	GGD NoordenMiddenLimburg
1491	0-1	Negative	31-35	M	GGD NoordenMiddenLimburg
1492	0-1	Negative	31-35	F	GGD NoordenMiddenLimburg
1493	0-1	Negative	31-35	M	GGD NoordenMiddenLimburg
1494	0-1	Negative	31-35	F	GGD NoordenMiddenLimburg
1495	0-1	Negative	31-35	M	GGD NoordenMiddenLimburg
1496	0-1	Negative	31-35	M	GGD NoordenMiddenLimburg
1497	0-1	Negative	31-35	F	GGD NoordenMiddenLimburg
1498	0-1	Negative	31-35	F	GGD NoordenMiddenLimburg
1499	0-1	Negative	31-35	M	GGD Regio Twente
1500	0-1	Negative	31-35	F	GGD Regio Twente
1501	0-1	Negative	31-35	M	GGD Regio Twente
1502	0-1	Negative	31-35	M	GGD Regio Twente
1503	0-1	Negative	31-35	F	GGD Regio Twente
1504	0-1	Negative	31-35	F	GGD Regio Twente
1505	0-1	Negative	31-35	F	GGD Regio Twente
1506	0-1	Negative	31-35	M	GGD Regio Twente
1507	0-1	Negative	31-35	M	GGD Regio Twente
1508	0-1	Negative	31-35	M	GGD Regio Twente
1509	0-1	Negative	31-35	F	GGD Regio Twente
1510	0-1	Negative	31-35	F	GGD Regio Twente
1511	0-1	Negative	31-35	F	GGD Regio Twente
1512	0-1	Negative	31-35	F	GGD Regio Twente
1513	0-1	Negative	31-35	M	GGD Regio Twente
1514	0-1	Negative	31-35	M	GGD Regio Twente
1515	0-1	Negative	31-35	F	GGD Regio Twente
1516	0-1	Negative	31-35	M	GGD Regio Twente
1517	0-1	Negative	31-35	F	GGD Regio Utrecht
1518	0-1	Negative	31-35	M	GGD regio Utrecht
1519	0-1	Negative	31-35	F	GGD regio Utrecht
1520	0-1	Negative	31-35	F	GGD Regio Utrecht
1521	0-1	Negative	31-35	F	GGD Regio Utrecht
1522	0-1	Negative	31-35	F	GGD Regio Utrecht
1523	0-1	Negative	31-35	M	GGD regio Utrecht
1524	0-1	Negative	31-35	M	GGD Regio Utrecht
1525	0-1	Negative	31-35	M	GGD Regio Utrecht
1526	0-1	Negative	31-35	F	GGD regio Utrecht
1527	0-1	Negative	31-35	F	GGD Regio Utrecht
1528	0-1	Negative	31-35	F	GGD Regio Utrecht
1529	0-1	Negative	31-35	F	GGD regio Utrecht
1530	0-1	Negative	31-35	F	GGD Regio Utrecht
1531	0-1	Negative	31-35	F	GGD Regio Utrecht
1532	0-1	Negative	31-35	M	GGD Regio Utrecht
1533	0-1	Negative	31-35	F	GGD regio Utrecht
1534	0-1	Negative	31-35	F	GGD Regio Utrecht
1535	0-1	Negative	31-35	F	GGD regio Utrecht
1536	0-1	Negative	31-35	M	GGD Regio Utrecht
1537	0-1	Negative	31-35	M	GGD regio Utrecht
1538	0-1	Negative	31-35	M	GGD regio Utrecht
1539	0-1	Negative	31-35	M	GGD regio Utrecht
1540	0-1	Negative	31-35	M	GGD Regio Utrecht
1541	0-1	Negative	31-35	M	GGD Regio Utrecht
1542	0-1	Negative	31-35	M	GGD regio Utrecht
1543	0-1	Negative	31-35	F	GGD Regio Utrecht
1544	0-1	Negative	31-35	M	GGD regio Utrecht
1545	0-1	Negative	31-35	F	GGD Regio Utrecht
1546	0-1	Negative	31-35	M	GGD regio Utrecht
1547	0-1	Negative	31-35	M	GGD regio Utrecht
1548	0-1	Negative	31-35	F	GGD Regio Utrecht
1549	0-1	Negative	31-35	F	GGD regio Utrecht
1550	0-1	Negative	31-35	M	GGD Regio Utrecht
1551	0-1	Negative	31-35	F	GGD regio Utrecht
1552	0-1	Negative	31-35	M	GGD regio Utrecht
1553	0-1	Negative	31-35	F	GGD regio Utrecht
1554	0-1	Negative	31-35	M	GGD Regio Utrecht
1555	0-1	Negative	31-35	M	GGD Regio Utrecht
1556	0-1	Negative	31-35	F	GGD regio Utrecht
1557	0-1	Negative	31-35	M	GGD regio Utrecht
1558	0-1	Negative	31-35	F	GGD Regio Utrecht
1559	0-1	Negative	31-35	F	GGD regio Utrecht
1560	0-1	Negative	31-35	M	GGD regio Utrecht
1561	0-1	Negative	31-35	M	GGD Regio Utrecht
1562	0-1	Negative	31-35	M	GGD regio Utrecht
1563	0-1	Negative	31-35	M	GGD Regio Utrecht
1564	0-1	Negative	31-35	F	GGD Rotterdam-Rijnmond
1565	0-1	Negative	31-35	F	GGD Rotterdam-Rijnmond
1566	0-1	Negative	31-35	F	GGD Rotterdam-Rijnmond
1567	0-1	Negative	31-35	M	GGD Rotterdam-Rijnmond
1568	0-1	Negative	31-35	F	GGD Rotterdam-Rijnmond
1569	0-1	Negative	31-35	M	GGD Rotterdam-Rijnmond
1570	0-1	Negative	31-35	F	GGD Rotterdam-Rijnmond
1571	0-1	Negative	31-35	M	GGD Rotterdam-Rijnmond
1572	0-1	Negative	31-35	M	GGD Rotterdam-Rijnmond
1573	0-1	Negative	31-35	F	GGD Rotterdam-Rijnmond
1574	0-1	Negative	31-35	F	GGD Rotterdam-Rijnmond
1575	0-1	Negative	31-35	F	GGD Rotterdam-Rijnmond
1576	0-1	Negative	31-35	M	GGD Rotterdam-Rijnmond
1577	0-1	Negative	31-35	F	GGD Rotterdam-Rijnmond
1578	0-1	Negative	31-35	F	GGD West-Brabant
1579	0-1	Negative	31-35	M	GGD West-Brabant
1580	0-1	Negative	31-35	M	GGD West-Brabant
1581	0-1	Negative	31-35	F	GGD West-Brabant
1582	0-1	Negative	31-35	M	GGD West-Brabant
1583	0-1	Negative	31-35	F	GGD West-Brabant
1584	0-1	Negative	31-35	F	GGD West-Brabant
1585	0-1	Negative	31-35	F	GGD Zaanstreek/Waterland
1586	0-1	Negative	31-35	M	GGD Zaanstreek/Waterland
1587	0-1	Negative	31-35	F	GGD Zaanstreek/Waterland
1588	0-1	Negative	31-35	M	GGD Zaanstreek/Waterland
1589	0-1	Negative	31-35	M	GGD Zaanstreek/Waterland
1590	0-1	Negative	31-35	M	GGD Zaanstreek/Waterland
1591	0-1	Negative	31-35	M	GGD Zaanstreek/Waterland
1592	0-1	Negative	31-35	M	GGD Zaanstreek/Waterland
1593	0-1	Negative	31-35	F	GGD Zaanstreek/Waterland
1594	0-1	Negative	31-35	F	GGD Zaanstreek/Waterland
1595	0-1	Negative	31-35	F	GGD Zaanstreek/Waterland
1596	0-1	Negative	31-35	M	GGD Zaanstreek/Waterland
1597	0-1	Negative	31-35	F	GGD Zaanstreek/Waterland
1598	0-1	Negative	31-35	M	GGD Zaanstreek/Waterland
1599	0-1	Negative	31-35	F	GGD Zaanstreek/Waterland
1600	0-1	Negative	31-35	F	GGD Zeeland
1601	0-1	Negative	31-35	F	GGD Zeeland
1602	0-1	Negative	31-35	M	GGD Zeeland
1603	0-1	Negative	31-35	F	GGD Zeeland
1604	0-1	Negative	31-35	M	GGD Zeeland
1605	0-1	Negative	31-35	M	GGD Zeeland
1606	0-1	Negative	31-35	F	GGD Zeeland
1607	0-1	Negative	31-35	M	GGD Zeeland
1608	0-1	Negative	31-35	M	GGD Zeeland
1609	0-1	Negative	31-35	M	GGD ZuidHolland-Zuid
1610	0-1	Negative	31-35	F	GGD ZuidHolland-Zuid
1611	0-1	Negative	31-35	F	GGD ZuidHolland-Zuid
1612	0-1	Negative	31-35	F	GGD ZuidHolland-Zuid
1613	0-1	Negative	31-35	M	GGD ZuidHolland-Zuid
1614	0-1	Negative	31-35	M	GGD ZuidHolland-Zuid
1615	0-1	Negative	31-35	M	GGD ZuidHolland-Zuid
1616	0-1	Negative	31-35	M	GGD ZuidHolland-Zuid
1617	0-1	Negative	31-35	F	GGD ZuidHolland-Zuid
1618	0-1	Negative	31-35	F	GGD ZuidHolland-Zuid
1619	0-1	Negative	31-35	F	GGD ZuidHolland-Zuid
1620	0-1	Negative	31-35	M	GGD ZuidHolland-Zuid
1621	0-1	Negative	31-35	M	GGD ZuidHolland-Zuid
1622	0-1	Negative	31-35	M	GGD ZuidHolland-Zuid
1623	0-1	Negative	31-35	F	GGD ZuidHolland-Zuid
1624	0-1	Negative	31-35	F	GGD ZuidHolland-Zuid
1625	0-1	Negative	31-35	M	GGD ZuidHolland-Zuid
1626	0-1	Negative	31-35	M	GGD ZuidHolland-Zuid
1627	0-1	Negative	31-35	M	GGD ZuidHolland-Zuid
1628	0-1	Negative	31-35	M	GGD ZuidHolland-Zuid
1629	0-1	Negative	31-35	M	GGD ZuidHolland-Zuid
1630	0-1	Negative	31-35	F	GGD ZuidHolland-Zuid
1631	0-1	Negative	31-35	M	GGD ZuidHolland-Zuid
1632	0-1	Negative	31-35	F	GGD ZuidHolland-Zuid
1633	0-1	Negative	31-35	M	GGD ZuidHolland-Zuid
1634	0-1	Negative	31-35	M	GGD ZuidHolland-Zuid
1635	0-1	Negative	31-35	F	GGD ZuidHolland-Zuid
1636	0-1	Negative	31-35	M	GGD ZuidHolland-Zuid
1637	0-1	Negative	31-35	F	GGD ZuidLimburg
1638	0-1	Negative	31-35	F	GGD ZuidLimburg
1639	0-1	Negative	31-35	M	GGD ZuidLimburg
1640	0-1	Negative	31-35	F	GGD ZuidLimburg
1641	0-1	Negative	31-35	M	GGD ZuidLimburg
1642	0-1	Negative	31-35	M	GGD ZuidLimburg
1643	0-1	Negative	31-35	F	GGD ZuidLimburg
1644	0-1	Negative	31-35	F	GGD ZuidLimburg
1645	0-1	Negative	31-35	F	GGD ZuidLimburg
1646	0-1	Negative	31-35	M	GGD ZuidLimburg
1647	0-1	Negative	31-35	M	GGD ZuidLimburg
1648	0-1	Negative	31-35	F	GGD ZuidLimburg
1649	0-1	Negative	31-35	M	GGD ZuidLimburg
1650	0-1	Negative	31-35	F	GGD ZuidLimburg
1651	0-1	Negative	31-35	F	GGD ZuidLimburg
1652	0-1	Negative	31-35	M	GGD ZuidLimburg
1653	0-1	Negative	31-35	F	GGD ZuidLimburg
1654	0-1	Negative	31-35	M	GGD ZuidLimburg
1655	0-1	Negative	31-35	F	GGD ZuidLimburg
1656	0-1	Negative	31-35	M	GGD ZuidLimburg
1657	0-1	Negative	31-35	F	GGD ZuidLimburg
1658	0-1	Negative	31-35	F	VGGM
1659	0-1	Negative	31-35	M	VGGM
1660	0-1	Negative	31-35	M	VGGM
1661	0-1	Negative	31-35	M	VGGM
1662	0-1	Negative	31-35	F	VGGM
1663	0-1	Negative	31-35	F	VGGM
1664	0-1	Negative	31-35	M	VGGM
1665	0-1	Negative	31-35	M	VGGM
1666	0-1	Negative	31-35	F	VGGM
1667	0-1	Negative	31-35	F	VGGM
1668	0-1	Negative	31-35	M	VGGM
1669	0-1	Negative	31-35	M	VGGM
1670	1-2	False_pos	31-35	F	GGD Amsterdam
1671	>15	Positive	36-40	F	GGD HartvoorBrabant
1672	>15	Positive	36-40	M	GGD Noord en OostGelderland
1673	>15	Positive	36-40	M	GGD Regio Twente
1674	10-11	Positive	36-40	M	GGD NoordenMiddenLimburg
1675	12-13	Positive	36-40	F	GGD Groningen
1676	12-13	Positive	36-40	M	GGD NoordenMiddenLimburg
1677	13-14	Positive	36-40	M	GGD Regio Twente
1678	2-3	Positive	36-40	F	GGD HollandsNoorden
1679	3-4	Positive	36-40	F	GGD HollandsNoorden
1680	3-4	Positive	36-40	F	GGD Regio Utrecht
1681	3-4	Positive	36-40	F	GGD ZuidLimburg
1682	6-7	Positive	36-40	F	GGD regio Utrecht
1683	6-7	Positive	36-40	M	GGD Zaanstreek/Waterland
1684	0-1	Negative	36-40	M	GGD Amsterdam
1685	0-1	Negative	36-40	F	GGD Amsterdam
1686	0-1	Negative	36-40	F	GGD Amsterdam
1687	0-1	Negative	36-40	M	GGD Amsterdam
1688	0-1	Negative	36-40	M	GGD Amsterdam
1689	0-1	Negative	36-40	M	GGD Amsterdam
1690	0-1	Negative	36-40	M	GGD Amsterdam
1691	0-1	Negative	36-40	F	GGD Amsterdam
1692	0-1	Negative	36-40	F	GGD Amsterdam
1693	0-1	Negative	36-40	M	GGD Amsterdam
1694	0-1	Negative	36-40	M	GGD Amsterdam
1695	0-1	Negative	36-40	M	GGD Amsterdam
1696	0-1	Negative	36-40	F	GGD Amsterdam
1697	0-1	Negative	36-40	F	GGD Amsterdam
1698	0-1	Negative	36-40	M	GGD Brabant-ZuidOost
1699	0-1	Negative	36-40	M	GGD Brabant-ZuidOost
1700	0-1	Negative	36-40	M	GGD Brabant-ZuidOost
1701	0-1	Negative	36-40	M	GGD Brabant-ZuidOost
1702	0-1	Negative	36-40	F	GGD Drenthe
1703	0-1	Negative	36-40	M	GGD Drenthe
1704	0-1	Negative	36-40	F	GGD Drenthe
1705	0-1	Negative	36-40	F	GGD Drenthe
1706	0-1	Negative	36-40	F	GGD Drenthe
1707	0-1	Negative	36-40	M	GGD Drenthe
1708	0-1	Negative	36-40	F	GGD Drenthe
1709	0-1	Negative	36-40	M	GGD Drenthe
1710	0-1	Negative	36-40	M	GGD Drenthe
1711	0-1	Negative	36-40	M	GGD Drenthe
1712	0-1	Negative	36-40	F	GGD Drenthe
1713	0-1	Negative	36-40	M	GGD Flevoland
1714	0-1	Negative	36-40	M	GGD Flevoland
1715	0-1	Negative	36-40	F	GGD Fryslan
1716	0-1	Negative	36-40	M	GGD Fryslan
1717	0-1	Negative	36-40	F	GGD Fryslan
1718	0-1	Negative	36-40	M	GGD Fryslan
1719	0-1	Negative	36-40	M	GGD Fryslan
1720	0-1	Negative	36-40	F	GGD Fryslan
1721	0-1	Negative	36-40	M	GGD Fryslan
1722	0-1	Negative	36-40	F	GGD Fryslan
1723	0-1	Negative	36-40	M	GGD Fryslan
1724	0-1	Negative	36-40	F	GGD Fryslan
1725	0-1	Negative	36-40	M	GGD Fryslan
1726	0-1	Negative	36-40	M	GGD Fryslan
1727	0-1	Negative	36-40	F	GGD Fryslan
1728	0-1	Negative	36-40	F	GGD Fryslan
1729	0-1	Negative	36-40	M	GGD Gelderland-Zuid
1730	0-1	Negative	36-40	M	GGD Gelderland-Zuid
1731	0-1	Negative	36-40	F	GGD Gelderland-Zuid
1732	0-1	Negative	36-40	M	GGD Gelderland-Zuid
1733	0-1	Negative	36-40	F	GGD Gelderland-Zuid
1734	0-1	Negative	36-40	F	GGD Gelderland-Zuid
1735	0-1	Negative	36-40	F	GGD Gelderland-Zuid
1736	0-1	Negative	36-40	F	GGD Gelderland-Zuid
1737	0-1	Negative	36-40	M	GGD Gelderland-Zuid
1738	0-1	Negative	36-40	F	GGD Gelderland-Zuid
1739	0-1	Negative	36-40	M	GGD GooienVechtstreek
1740	0-1	Negative	36-40	M	GGD Groningen
1741	0-1	Negative	36-40	M	GGD Groningen
1742	0-1	Negative	36-40	M	GGD Groningen
1743	0-1	Negative	36-40	F	GGD Groningen
1744	0-1	Negative	36-40	M	GGD Groningen
1745	0-1	Negative	36-40	M	GGD Groningen
1746	0-1	Negative	36-40	M	GGD Groningen
1747	0-1	Negative	36-40	M	GGD Groningen
1748	0-1	Negative	36-40	F	GGD Groningen
1749	0-1	Negative	36-40	F	GGD Haaglanden
1750	0-1	Negative	36-40	M	GGD Haaglanden
1751	0-1	Negative	36-40	M	GGD Haaglanden
1752	0-1	Negative	36-40	M	GGD Haaglanden
1753	0-1	Negative	36-40	F	GGD Haaglanden
1754	0-1	Negative	36-40	M	GGD Haaglanden
1755	0-1	Negative	36-40	F	GGD Haaglanden
1756	0-1	Negative	36-40	F	GGD Haaglanden
1757	0-1	Negative	36-40	F	GGD Haaglanden
1758	0-1	Negative	36-40	M	GGD Haaglanden
1759	0-1	Negative	36-40	M	GGD Haaglanden
1760	0-1	Negative	36-40	F	GGD Haaglanden
1761	0-1	Negative	36-40	M	GGD Haaglanden
1762	0-1	Negative	36-40	F	GGD Haaglanden
1763	0-1	Negative	36-40	M	GGD Haaglanden
1764	0-1	Negative	36-40	M	GGD Haaglanden
1765	0-1	Negative	36-40	F	GGD Haaglanden
1766	0-1	Negative	36-40	M	GGD Haaglanden
1767	0-1	Negative	36-40	M	GGD Haaglanden
1768	0-1	Negative	36-40	F	GGD Haaglanden
1769	0-1	Negative	36-40	F	GGD Haaglanden
1770	0-1	Negative	36-40	M	GGD Haaglanden
1771	0-1	Negative	36-40	M	GGD Haaglanden
1772	0-1	Negative	36-40	F	GGD Haaglanden
1773	0-1	Negative	36-40	F	GGD Haaglanden
1774	0-1	Negative	36-40	M	GGD Haaglanden
1775	0-1	Negative	36-40	F	GGD Haaglanden
1776	0-1	Negative	36-40	M	GGD Haaglanden
1777	0-1	Negative	36-40	F	GGD Haaglanden
1778	0-1	Negative	36-40	M	GGD Haaglanden
1779	0-1	Negative	36-40	M	GGD Haaglanden
1780	0-1	Negative	36-40	F	GGD Haaglanden
1781	0-1	Negative	36-40	M	GGD HartvoorBrabant
1782	0-1	Negative	36-40	F	GGD HartvoorBrabant
1783	0-1	Negative	36-40	F	GGD HartvoorBrabant
1784	0-1	Negative	36-40	F	GGD HartvoorBrabant
1785	0-1	Negative	36-40	F	GGD HartvoorBrabant
1786	0-1	Negative	36-40	F	GGD HartvoorBrabant
1787	0-1	Negative	36-40	M	GGD HartvoorBrabant
1788	0-1	Negative	36-40	F	GGD HartvoorBrabant
1789	0-1	Negative	36-40	F	GGD HartvoorBrabant
1790	0-1	Negative	36-40	F	GGD HartvoorBrabant
1791	0-1	Negative	36-40	F	GGD HartvoorBrabant
1792	0-1	Negative	36-40	F	GGD HartvoorBrabant
1793	0-1	Negative	36-40	F	GGD HartvoorBrabant
1794	0-1	Negative	36-40	F	GGD HartvoorBrabant
1795	0-1	Negative	36-40	M	GGD HartvoorBrabant
1796	0-1	Negative	36-40	F	GGD HartvoorBrabant
1797	0-1	Negative	36-40	F	GGD HartvoorBrabant
1798	0-1	Negative	36-40	M	GGD HartvoorBrabant
1799	0-1	Negative	36-40	F	GGD HartvoorBrabant
1800	0-1	Negative	36-40	M	GGD HartvoorBrabant
1801	0-1	Negative	36-40	F	GGD HartvoorBrabant
1802	0-1	Negative	36-40	M	GGD HartvoorBrabant
1803	0-1	Negative	36-40	M	GGD HartvoorBrabant
1804	0-1	Negative	36-40	M	GGD HartvoorBrabant
1805	0-1	Negative	36-40	M	GGD HartvoorBrabant
1806	0-1	Negative	36-40	M	GGD HartvoorBrabant
1807	0-1	Negative	36-40	M	GGD HartvoorBrabant
1808	0-1	Negative	36-40	M	GGD HartvoorBrabant
1809	0-1	Negative	36-40	M	GGD HartvoorBrabant
1810	0-1	Negative	36-40	M	GGD HartvoorBrabant
1811	0-1	Negative	36-40	F	GGD HartvoorBrabant
1812	0-1	Negative	36-40	M	GGD HartvoorBrabant
1813	0-1	Negative	36-40	M	GGD HartvoorBrabant
1814	0-1	Negative	36-40	F	GGD HartvoorBrabant
1815	0-1	Negative	36-40	F	GGD HartvoorBrabant
1816	0-1	Negative	36-40	M	GGD HartvoorBrabant
1817	0-1	Negative	36-40	F	GGD HartvoorBrabant
1818	0-1	Negative	36-40	M	GGD HartvoorBrabant
1819	0-1	Negative	36-40	M	GGD HartvoorBrabant
1820	0-1	Negative	36-40	M	GGD HollandsMidden
1821	0-1	Negative	36-40	M	GGD HollandsMidden
1822	0-1	Negative	36-40	F	GGD HollandsMidden
1823	0-1	Negative	36-40	M	GGD HollandsMidden
1824	0-1	Negative	36-40	F	GGD HollandsMidden
1825	0-1	Negative	36-40	F	GGD HollandsMidden
1826	0-1	Negative	36-40	F	GGD HollandsMidden
1827	0-1	Negative	36-40	F	GGD HollandsMidden
1828	0-1	Negative	36-40	M	GGD HollandsMidden
1829	0-1	Negative	36-40	M	GGD HollandsMidden
1830	0-1	Negative	36-40	M	GGD HollandsMidden
1831	0-1	Negative	36-40	M	GGD HollandsMidden
1832	0-1	Negative	36-40	M	GGD HollandsMidden
1833	0-1	Negative	36-40	F	GGD HollandsMidden
1834	0-1	Negative	36-40	F	GGD HollandsMidden
1835	0-1	Negative	36-40	M	GGD HollandsMidden
1836	0-1	Negative	36-40	M	GGD HollandsMidden
1837	0-1	Negative	36-40	F	GGD HollandsMidden
1838	0-1	Negative	36-40	M	GGD HollandsMidden
1839	0-1	Negative	36-40	M	GGD HollandsMidden
1840	0-1	Negative	36-40	F	GGD HollandsMidden
1841	0-1	Negative	36-40	F	GGD HollandsMidden
1842	0-1	Negative	36-40	M	GGD HollandsMidden
1843	0-1	Negative	36-40	F	GGD HollandsMidden
1844	0-1	Negative	36-40	M	GGD HollandsMidden
1845	0-1	Negative	36-40	F	GGD HollandsMidden
1846	0-1	Negative	36-40	F	GGD HollandsMidden
1847	0-1	Negative	36-40	F	GGD HollandsMidden
1848	0-1	Negative	36-40	M	GGD HollandsMidden
1849	0-1	Negative	36-40	M	GGD HollandsMidden
1850	0-1	Negative	36-40	M	GGD HollandsMidden
1851	0-1	Negative	36-40	M	GGD HollandsMidden
1852	0-1	Negative	36-40	M	GGD HollandsMidden
1853	0-1	Negative	36-40	F	GGD HollandsMidden
1854	0-1	Negative	36-40	M	GGD HollandsMidden
1855	0-1	Negative	36-40	M	GGD HollandsMidden
1856	0-1	Negative	36-40	M	GGD HollandsMidden
1857	0-1	Negative	36-40	F	GGD HollandsNoorden
1858	0-1	Negative	36-40	F	GGD HollandsNoorden
1859	0-1	Negative	36-40	F	GGD HollandsNoorden
1860	0-1	Negative	36-40	M	GGD HollandsNoorden
1861	0-1	Negative	36-40	M	GGD HollandsNoorden
1862	0-1	Negative	36-40	M	GGD HollandsNoorden
1863	0-1	Negative	36-40	M	GGD HollandsNoorden
1864	0-1	Negative	36-40	M	GGD HollandsNoorden
1865	0-1	Negative	36-40	F	GGD IJsselland
1866	0-1	Negative	36-40	M	GGD IJsselland
1867	0-1	Negative	36-40	F	GGD IJsselland
1868	0-1	Negative	36-40	M	GGD IJsselland
1869	0-1	Negative	36-40	M	GGD IJsselland
1870	0-1	Negative	36-40	F	GGD IJsselland
1871	0-1	Negative	36-40	F	GGD IJsselland
1872	0-1	Negative	36-40	F	GGD IJsselland
1873	0-1	Negative	36-40	F	GGD IJsselland
1874	0-1	Negative	36-40	F	GGD IJsselland
1875	0-1	Negative	36-40	F	GGD IJsselland
1876	0-1	Negative	36-40	M	GGD IJsselland
1877	0-1	Negative	36-40	F	GGD IJsselland
1878	0-1	Negative	36-40	M	GGD IJsselland
1879	0-1	Negative	36-40	M	GGD IJsselland
1880	0-1	Negative	36-40	M	GGD IJsselland
1881	0-1	Negative	36-40	F	GGD IJsselland
1882	0-1	Negative	36-40	F	GGD IJsselland
1883	0-1	Negative	36-40	F	GGD IJsselland
1884	0-1	Negative	36-40	M	GGD IJsselland
1885	0-1	Negative	36-40	M	GGD IJsselland
1886	0-1	Negative	36-40	F	GGD IJsselland
1887	0-1	Negative	36-40	F	GGD IJsselland
1888	0-1	Negative	36-40	M	GGD IJsselland
1889	0-1	Negative	36-40	F	GGD IJsselland
1890	0-1	Negative	36-40	M	GGD IJsselland
1891	0-1	Negative	36-40	M	GGD IJsselland
1892	0-1	Negative	36-40	M	GGD Kennemerland
1893	0-1	Negative	36-40	F	GGD Kennemerland
1894	0-1	Negative	36-40	M	GGD Kennemerland
1895	0-1	Negative	36-40	M	GGD Kennemerland
1896	0-1	Negative	36-40	M	GGD Kennemerland
1897	0-1	Negative	36-40	F	GGD Kennemerland
1898	0-1	Negative	36-40	F	GGD Kennemerland
1899	0-1	Negative	36-40	F	GGD Kennemerland
1900	0-1	Negative	36-40	F	GGD Kennemerland
1901	0-1	Negative	36-40	F	GGD Noord en OostGelderland
1902	0-1	Negative	36-40	M	GGD Noord en OostGelderland
1903	0-1	Negative	36-40	F	GGD Noord en OostGelderland
1904	0-1	Negative	36-40	M	GGD Noord en OostGelderland
1905	0-1	Negative	36-40	F	GGD Noord en OostGelderland
1906	0-1	Negative	36-40	F	GGD Noord en OostGelderland
1907	0-1	Negative	36-40	M	GGD Noord en OostGelderland
1908	0-1	Negative	36-40	M	GGD Noord en OostGelderland
1909	0-1	Negative	36-40	F	GGD Noord en OostGelderland
1910	0-1	Negative	36-40	F	GGD Noord en OostGelderland
1911	0-1	Negative	36-40	M	GGD Noord en OostGelderland
1912	0-1	Negative	36-40	F	GGD Noord en OostGelderland
1913	0-1	Negative	36-40	F	GGD Noord en OostGelderland
1914	0-1	Negative	36-40	F	GGD Noord en OostGelderland
1915	0-1	Negative	36-40	F	GGD Noord en OostGelderland
1916	0-1	Negative	36-40	M	GGD Noord en OostGelderland
1917	0-1	Negative	36-40	M	GGD Noord en OostGelderland
1918	0-1	Negative	36-40	F	GGD Noord en OostGelderland
1919	0-1	Negative	36-40	M	GGD Noord en OostGelderland
1920	0-1	Negative	36-40	F	GGD Noord en OostGelderland
1921	0-1	Negative	36-40	M	GGD Noord en OostGelderland
1922	0-1	Negative	36-40	M	GGD NoordenMiddenLimburg
1923	0-1	Negative	36-40	M	GGD NoordenMiddenLimburg
1924	0-1	Negative	36-40	F	GGD NoordenMiddenLimburg
1925	0-1	Negative	36-40	F	GGD NoordenMiddenLimburg
1926	0-1	Negative	36-40	F	GGD NoordenMiddenLimburg
1927	0-1	Negative	36-40	M	GGD NoordenMiddenLimburg
1928	0-1	Negative	36-40	F	GGD NoordenMiddenLimburg
1929	0-1	Negative	36-40	M	GGD NoordenMiddenLimburg
1930	0-1	Negative	36-40	F	GGD NoordenMiddenLimburg
1931	0-1	Negative	36-40	F	GGD NoordenMiddenLimburg
1932	0-1	Negative	36-40	M	GGD NoordenMiddenLimburg
1933	0-1	Negative	36-40	M	GGD NoordenMiddenLimburg
1934	0-1	Negative	36-40	F	GGD NoordenMiddenLimburg
1935	0-1	Negative	36-40	M	GGD Regio Twente
1936	0-1	Negative	36-40	M	GGD Regio Twente
1937	0-1	Negative	36-40	M	GGD Regio Twente
1938	0-1	Negative	36-40	M	GGD Regio Twente
1939	0-1	Negative	36-40	F	GGD Regio Twente
1940	0-1	Negative	36-40	M	GGD Regio Twente
1941	0-1	Negative	36-40	F	GGD Regio Twente
1942	0-1	Negative	36-40	F	GGD Regio Twente
1943	0-1	Negative	36-40	F	GGD Regio Twente
1944	0-1	Negative	36-40	F	GGD Regio Twente
1945	0-1	Negative	36-40	M	GGD Regio Twente
1946	0-1	Negative	36-40	F	GGD Regio Twente
1947	0-1	Negative	36-40	F	GGD Regio Twente
1948	0-1	Negative	36-40	M	GGD Regio Twente
1949	0-1	Negative	36-40	F	GGD Regio Twente
1950	0-1	Negative	36-40	F	GGD Regio Twente
1951	0-1	Negative	36-40	M	GGD Regio Twente
1952	0-1	Negative	36-40	M	GGD Regio Twente
1953	0-1	Negative	36-40	M	GGD Regio Twente
1954	0-1	Negative	36-40	F	GGD regio Utrecht
1955	0-1	Negative	36-40	M	GGD Regio Utrecht
1956	0-1	Negative	36-40	M	GGD Regio Utrecht
1957	0-1	Negative	36-40	M	GGD regio Utrecht
1958	0-1	Negative	36-40	F	GGD Regio Utrecht
1959	0-1	Negative	36-40	M	GGD Regio Utrecht
1960	0-1	Negative	36-40	F	GGD Regio Utrecht
1961	0-1	Negative	36-40	F	GGD Regio Utrecht
1962	0-1	Negative	36-40	M	GGD Regio Utrecht
1963	0-1	Negative	36-40	F	GGD regio Utrecht
1964	0-1	Negative	36-40	F	GGD Regio Utrecht
1965	0-1	Negative	36-40	M	GGD regio Utrecht
1966	0-1	Negative	36-40	M	GGD Regio Utrecht
1967	0-1	Negative	36-40	F	GGD regio Utrecht
1968	0-1	Negative	36-40	F	GGD Regio Utrecht
1969	0-1	Negative	36-40	M	GGD Regio Utrecht
1970	0-1	Negative	36-40	M	GGD Regio Utrecht
1971	0-1	Negative	36-40	F	GGD Regio Utrecht
1972	0-1	Negative	36-40	F	GGD regio Utrecht
1973	0-1	Negative	36-40	F	GGD regio Utrecht
1974	0-1	Negative	36-40	F	GGD regio Utrecht
1975	0-1	Negative	36-40	M	GGD Regio Utrecht
1976	0-1	Negative	36-40	M	GGD Regio Utrecht
1977	0-1	Negative	36-40	M	GGD Regio Utrecht
1978	0-1	Negative	36-40	F	GGD Regio Utrecht
1979	0-1	Negative	36-40	M	GGD Regio Utrecht
1980	0-1	Negative	36-40	F	GGD Regio Utrecht
1981	0-1	Negative	36-40	F	GGD Regio Utrecht
1982	0-1	Negative	36-40	F	GGD Regio Utrecht
1983	0-1	Negative	36-40	F	GGD Regio Utrecht
1984	0-1	Negative	36-40	M	GGD Regio Utrecht
1985	0-1	Negative	36-40	F	GGD Regio Utrecht
1986	0-1	Negative	36-40	F	GGD Regio Utrecht
1987	0-1	Negative	36-40	M	GGD regio Utrecht
1988	0-1	Negative	36-40	F	GGD regio Utrecht
1989	0-1	Negative	36-40	F	GGD regio Utrecht
1990	0-1	Negative	36-40	M	GGD regio Utrecht
1991	0-1	Negative	36-40	M	GGD regio Utrecht
1992	0-1	Negative	36-40	M	GGD Regio Utrecht
1993	0-1	Negative	36-40	M	GGD Regio Utrecht
1994	0-1	Negative	36-40	M	GGD Regio Utrecht
1995	0-1	Negative	36-40	F	GGD regio Utrecht
1996	0-1	Negative	36-40	M	GGD regio Utrecht
1997	0-1	Negative	36-40	M	GGD regio Utrecht
1998	0-1	Negative	36-40	M	GGD Regio Utrecht
1999	0-1	Negative	36-40	M	GGD Regio Utrecht
[truncated: 5,362 more rows]

## Sheet: Ex-COVID-19 patients - Apr 2020
Sample no.	OD/CO (range)	Result	Age (range)	Sex	Municipal Health Region
CD_1	12-13	Positive	36-40	M	GGD Zeeland
CD_2	11-12	Positive	51-55	M	GGD Rotterdam-Rijnmond
CD_3	11-12	Positive	46-50	M	GGD Haaglanden
CD_4	10-11	Positive	41-45	F	GGD Rotterdam-Rijnmond
CD_5	11-12	Positive	51-55	M	GGD Brabant-ZuidOost
CD_6	12-13	Positive	51-55	F	GGD ZuidLimburg
CD_7	13-14	Positive	56-60	M	GGD Gelderland-Zuid
CD_8	13-14	Positive	36-40	M	VGGM
CD_9	13-14	Positive	18-25	M	GGD Amsterdam
CD_10	12-13	Positive	26-30	M	GGD Amsterdam
CD_11	13-14	Positive	51-55	M	GGD Noord en OostGelderland
CD_12	11-12	Positive	56-60	M	GGD HartvoorBrabant
CD_13	12-13	Positive	41-45	M	GGD Regio Utrecht
CD_14	12-13	Positive	46-50	M	GGD Rotterdam-Rijnmond
CD_15	12-13	Positive	36-40	M	GGD West-Brabant
CD_16	11-12	Positive	26-30	M	GGD regio Utrecht
CD_17	12-13	Positive	46-50	M	GGD Haaglanden
CD_18	12-13	Positive	41-45	F	GGD Rotterdam-Rijnmond
CD_19	4-5	Positive	18-25	F	GGD Kennemerland
CD_20	13-14	Positive	46-50	M	GGD Gelderland-Zuid
CD_21	>15	Positive	31-35	M	GGD Rotterdam-Rijnmond
CD_22	>15	Positive	64-65	M	GGD HartvoorBrabant
CD_23	>15	Positive	36-40	M	GGD Flevoland
CD_24	>15	Positive	46-50	M	GGD ZuidHolland-Zuid
CD_25	5-6	Positive	46-50	F	GGD Amsterdam
CD_26	>15	Positive	46-50	M	GGD Brabant-ZuidOost
CD_27	>15	Positive	41-45	F	GGD Brabant-ZuidOost
CD_28	9-10	Positive	46-50	F	GGD Brabant-ZuidOost
CD_29	9-10	Positive	36-40	M	GGD Zeeland
CD_30	14-15	Positive	51-55	M	GGD Rotterdam-Rijnmond
CD_31	>15	Positive	51-55	M	GGD HollandsMidden
CD_32	>15	Positive	31-35	M	GGD Amsterdam
CD_33	>15	Positive	26-30	F	GGD HartvoorBrabant
CD_34	>15	Positive	18-25	F	GGD NoordenMiddenLimburg
CD_35	3-4	Positive	56-60	M	GGD West-Brabant
CD_36	>15	Positive	56-60	M	GGD HartvoorBrabant
CD_37	5-6	Positive	46-50	F	GGD NoordenMiddenLimburg
CD_38	9-10	Positive	56-60	M	GGD Brabant-ZuidOost
CD_39	>15	Positive	64-65	F	GGD Regio Utrecht
CD_40	>15	Positive	51-55	M	GGD HollandsNoorden
CD_41	12-13	Positive	18-25	F	GGD regio Utrecht
CD_42	>15	Positive	56-60	M	GGD Gelderland-Zuid
CD_43	>15	Positive	56-60	M	GGD HollandsMidden
CD_44	>15	Positive	31-35	M	GGD West-Brabant
CD_45	>15	Positive	51-55	M	GGD regio Utrecht
CD_46	>15	Positive	51-55	M	GGD Brabant-ZuidOost
CD_47	>15	Positive	46-50	F	GGD Brabant-ZuidOost
CD_48	3-4	Positive	46-50	F	GGD HartvoorBrabant
CD_49	13-14	Positive	26-30	M	GGD Gelderland-Zuid
CD_50	>15	Positive	18-25	F	GGD NoordenMiddenLimburg
CD_51	>15	Positive	18-25	M	GGD Amsterdam
CD_52	>15	Positive	26-30	M	GGD Amsterdam
CD_53	>15	Positive	41-45	M	GGD Kennemerland
CD_54	>15	Positive	51-55	M	GGD Kennemerland
CD_55	>15	Positive	31-35	M	GGD HollandsMidden
CD_56	>15	Positive	36-40	F	GGD Regio Utrecht
CD_57	3-4	Positive	31-35	M	GGD Gelderland-Zuid
CD_58	12-13	Positive	56-60	M	GGD Fryslan
CD_59	>15	Positive	51-55	M	GGD Noord en OostGelderland
CD_60	10-11	Positive	46-50	F	GGD Rotterdam-Rijnmond
CD_61	>15	Positive	51-55	M	GGD regio Utrecht
CD_62	>15	Positive	41-45	F	GGD Regio Utrecht
CD_63	>15	Positive	46-50	M	GGD Rotterdam-Rijnmond
CD_64	>15	Positive	26-30	M	GGD regio Utrecht
CD_65	>15	Positive	18-25	F	GGD HartvoorBrabant
CD_66	>15	Positive	18-25	M	GGD HollandsNoorden
CD_67	8-9	Positive	46-50	M	GGD Haaglanden
CD_68	2-3	Positive	18-25	F	GGD Kennemerland
CD_69	>15	Positive	46-50	M	GGD Gelderland-Zuid
CD_70	0-1	Negative	46-50	F	GGD Rotterdam-Rijnmond
CD_71	>15	Positive	26-30	M	GGD regio Utrecht
CD_72	>15	Positive	36-40	M	GGD Amsterdam
CD_73	>15	Positive	64-65	F	GGD Regio Utrecht
CD_74	>15	Positive	46-50	F	GGD Regio Utrecht
CD_75	>15	Positive	56-60	M	GGD Regio Utrecht
CD_76	>15	Positive	36-40	F	GGD regio Utrecht
CD_77	11-12	Positive	36-40	F	VGGM
CD_78	>15	Positive	46-50	M	GGD Brabant-ZuidOost
CD_79	>15	Positive	56-60	M	GGD HollandsNoorden
CD_80	5-6	Positive	41-45	F	GGD Brabant-ZuidOost
CD_81	>15	Positive	51-55	M	GGD Regio Utrecht
CD_82	>15	Positive	56-60	M	GGD West-Brabant
CD_83	>15	Positive	36-40	M	GGD Brabant-ZuidOost
CD_84	>15	Positive	46-50	M	GGD Haaglanden
CD_85	>15	Positive	46-50	F	GGD Rotterdam-Rijnmond
CD_86	11-12	Positive	36-40	M	GGD Gelderland-Zuid
CD_87	14-15	Positive	46-50	M	GGD Rotterdam-Rijnmond
CD_88	14-15	Positive	46-50	F	GGD Rotterdam-Rijnmond
CD_89	>15	Positive	51-55	M	GGD Rotterdam-Rijnmond
CD_90	>15	Positive	46-50	F	GGD regio Utrecht
CD_91	>15	Positive	51-55	F	GGD HartvoorBrabant
CD_92	>15	Positive	36-40	M	GGD West-Brabant
CD_93	>15	Positive	41-45	M	GGD Brabant-ZuidOost
CD_94	>15	Positive	46-50	F	GGD Fryslan
CD_95	>15	Positive	31-35	M	GGD Rotterdam-Rijnmond
CD_96	8-9	Positive	26-30	F	GGD regio Utrecht
CD_97	9-10	Positive	56-60	M	GGD Brabant-ZuidOost
CD_98	>15	Positive	36-40	M	GGD Flevoland
CD_99	>15	Positive	46-50	M	GGD ZuidHolland-Zuid
CD_100	>15	Positive	31-35	M	GGD West-Brabant
CD_101	5-6	Positive	41-45	F	GGD Regio Utrecht
CD_102	>15	Positive	51-55	F	GGD Amsterdam
CD_103	>15	Positive	56-60	M	GGD HollandsNoorden
CD_104	>15	Positive	46-50	M	GGD Regio Utrecht
CD_105	>15	Positive	36-40	F	GGD Flevoland
CD_106	>15	Positive	41-45	M	GGD Regio Utrecht
CD_107	>15	Positive	46-50	F	GGD Regio Utrecht
CD_108	>15	Positive	41-45	M	GGD Regio Utrecht
CD_109	5-6	Positive	36-40	F	GGD regio Utrecht
CD_110	11-12	Positive	31-35	M	GGD Rotterdam-Rijnmond
CD_111	>15	Positive	36-40	M	GGD Rotterdam-Rijnmond
CD_112	12-13	Positive	46-50	F	GGD Regio Utrecht
CD_113	3-4	Positive	26-30	F	GGD regio Utrecht
CD_114	6-7	Positive	36-40	M	GGD Regio Utrecht
CD_115	>15	Positive	31-35	F	GGD Amsterdam
CD_116	>15	Positive	18-25	F	GGD Zeeland
CD_117	>15	Positive	26-30	M	GGD Flevoland
CD_118	>15	Positive	26-30	M	GGD Amsterdam
CD_119	>15	Positive	56-60	M	GGD Drenthe
CD_120	9-10	Positive	51-55	F	GGD Flevoland
CD_121	>15	Positive	56-60	M	GGD IJsselland
CD_122	>15	Positive	64-65	F	GGD Brabant-ZuidOost
CD_123	>15	Positive	46-50	F	GGD HartvoorBrabant
CD_124	>15	Positive	31-35	F	GGD regio Utrecht
CD_125	>15	Positive	51-55	F	GGD Groningen
CD_126	>15	Positive	31-35	M	GGD IJsselland
CD_127	6-7	Positive	26-30	F	GGD West-Brabant
CD_128	>15	Positive	26-30	F	GGD Amsterdam
CD_129	>15	Positive	31-35	F	GGD ZuidHolland-Zuid
CD_130	>15	Positive	18-25	M	GGD Rotterdam-Rijnmond
CD_131	>15	Positive	36-40	F	GGD Noord en OostGelderland
CD_132	>15	Positive	26-30	F	GGD ZuidHolland-Zuid
CD_133	13-14	Positive	46-50	F	GGD Groningen
CD_134	>15	Positive	46-50	F	GGD Kennemerland
CD_135	>15	Positive	46-50	M	GGD Kennemerland
CD_136	>15	Positive	51-55	M	GGD IJsselland
CD_137	>15	Positive	31-35	F	GGD Groningen
CD_138	12-13	Positive	36-40	F	GGD HartvoorBrabant
CD_139	5-6	Positive	51-55	M	GGD HartvoorBrabant
CD_140	>15	Positive	41-45	M	GGD Brabant-ZuidOost
CD_141	>15	Positive	36-40	F	GGD ZuidLimburg
CD_142	>15	Positive	31-35	F	GGD HartvoorBrabant
CD_143	9-10	Positive	18-25	F	GGD Regio Utrecht
CD_144	>15	Positive	18-25	F	GGD Regio Utrecht
CD_145	>15	Positive	26-30	M	GGD HollandsMidden
CD_146	10-11	Positive	56-60	F	GGD Brabant-ZuidOost
CD_147	12-13	Positive	46-50	F	GGD Groningen
CD_148	>15	Positive	56-60	M	GGD HollandsNoorden
CD_149	>15	Positive	64-65	M	GGD Zeeland
CD_150	>15	Positive	46-50	F	GGD HartvoorBrabant
CD_151	>15	Positive	56-60	M	GGD HartvoorBrabant
CD_152	>15	Positive	31-35	M	GGD Groningen
CD_153	0-1	Negative	36-40	F	GGD Flevoland
